# Supplementary material for: Low Prevalence of Nirmatrelvir-Ritonavir Resistance-Associated Mutations in SARS-CoV-2 Lineages From Botswana
Source: Open Forum Infect Dis. 2024 Jul 2;11(7):ofae344. doi: 10.1093/ofid/ofae344 (PMC11250512; doi:10.1093/ofid/ofae344)
Supplement: ofae344_Supplementary_Data [file ofae344_supplementary_data.zip]

Archive with 4 entries (4 files):
- Supplementary Figure S1.jpg
- Supplementary Table S001.docx
- Supplementary Table S002.xlsx
- Supplementary Table S003.xlsx
