# Supplementary material for: Low Prevalence of Nirmatrelvir-Ritonavir Resistance-Associated Mutations in SARS-CoV-2 Lineages From Botswana
Source: Open Forum Infect Dis. 2024 Jul 2;11(7):ofae344. doi: 10.1093/ofid/ofae344 (PMC11250512; doi:10.1093/ofid/ofae344)
Supplement: ofae344_Supplementary_Data [file ofae344_supplementary_data.zip › Supplementary Table S002.xlsx]

## Sheet: Supplementary Table 02
SN	Name	Mutation 01	Mutation 02	Mutation 03	Mutation 04	Mutation 05	Mutation 06	Mutation 07	Mutation 08	Mutation 09	Mutation 10	Mutation 11	Mutation 12	Mutation 13	Mutation 14
001	R06B63.BHP.AAB24669.2021	K90R	G143D	V157W	F159S	G170C	V171*	H172Q	G174S	D176S	L177S	E178W	N180H	F181T	Y182N
002	R19B28.BHP.AAB70027.2021	A191V	I213V	L227F
003	R224B38.BHP.1113181.2023	V91D	A94E	P132H
004	CV0109146.2021	K90R	P241L
005	CV1616893.2021	K90R	G283D
006	R100B30.BHP.AAC74252.2022	K90R	P132H
007	R1113B12.BHP.2022003065.2022	L89F	P132H
008	R11B05.BHP.CV0507732.2021	K90R	G283D
009	R130B71.BHP.1056890.2022	P132H	R279C
010	R133B39.BHP.1056320.2022	V91I	P132H
011	R138B58.BHP.1059279.2022	P132H	P241L
012	R141B24.BHP.AAC94181.2022	P132H	P241L
013	R141B43.BHP.AAC93958.2022	P132H	S284C
014	R143B04.BHP.AAC94992.2022	S1N	P132H
015	R143B37.BHP.AAC93794.2022	K90R	P132H
016	R143B52.BHP.AAC93654.2022	P132H	F223L
017	R143B59.BHP.AAC93565.2022	S121L	P132H
018	R145B07.BHP.AAC95266.2022	P132H	F223L
019	R145B75.BHP.AAC95145.2022	P132H	F223L
020	R146B04.BHP.AAC94878.2022	P132H	F223L
021	R148B86.BHP.AAC95844.2022	P132H	P241L
022	R152B10.BHP.AAC96939.2022	P132H	P241L
023	R152B12.BHP.AAC96941.2022	P132H	P241L
024	R152B13.BHP.AAC96942.2022	P132H	P241L
025	R156B58.BHP.AAC90301.2022	P132H	P241L
026	R160B14.BHP.1079012.2022	P132H	G278R
027	R160B49.BHP.1080455.2022	A116V	P132H
028	R17B2.BHP.AAB51112.2021	K90R	M162I
029	R17B23.BHP.AAB56219.2021	L67F	G251E
030	R187B81.BHP.1079012.2022	P132H	G278R
031	R188B48.BHP.1068067.2022	P132H	A191V
032	R188B85.BHP.AAC90588.2022	P132H	F223L
033	R18B19.BHP.AAB60602.2021	T21I	K90R
034	R18B24.BHP.AAB60597.2021	M17I	K90R
035	R18B28.BHP.AAB60593.2021	T21I	K90R
036	R18B3.BHP.AAB59635.2021	K90R	I213V
037	R192B95.BHP.AAD0701.2022	T21I	P132H
038	R195B85.BHP.122080921.2022	P132H	A191S
039	R195B89.BHP.AAD0702.2022	T21I	P132H
040	R200B02.BHP.AAD0700.2022	T21I	P132H
041	R200B28.BHP.123000662.2023	M17I	P132H
042	R209B57.BHP.861322.2021	S1R	P132H
043	R20B13.BHP.AAB70060.2021	T21I	K90R
044	R20B28.BHP.AAB70074.2021	I213V	M276I
045	R20B39.BHP.AAB70086.2021	I213V	M276I
046	R222B52.BHP.AAD1158.2023	P132H	S284G
047	R224B33.BHP.AAD1160.2023	P132H	S284G
048	R229B42.BHP.AAD1160.2023	P132H	S284G
049	R229B43.BHP.AAD1161.2023	P132H	S284G
050	R229B44.BHP.AAD1158.2023	P132H	S284G
051	R27B9.BHP.000700806.2021	Q83K	H246Y
052	R30B12.BHP.000729899.2021	T196M	I213V
053	R30B13.BHP.000729897.2021	T196M	I213V
054	R30B45.BHP.000732109.2021	H41Q	D48G
055	R32B54.BHP.AAC2597.2021	A191V	I213V
056	R40B69.BHP.818385.2021	N221S	H246R
057	R41B19.BHP.000822902.2021	I213V	R217K
058	R41B22.BHP.000822900.2021	I213V	R217K
059	R41B3.BHP.000822904.2021	I213V	R217K
060	R42B87.BHP.000835904.2021	K90R	I213V
061	R55B11.BHP.AAC38183.2021	P96S	P132H
062	R61B78.BHP.926019.2021	P132H	V157L
063	R63B10.BHP.121160776.2021	A116V	P132H
064	R63B49.BHP.121160783.2021	P108S	P132H
065	R64B65.BHP.931788.2022	P132H	T280A
066	R64B80.BHP.933036.2022	P108S	P132H
067	R65B74.BHP.933221.2022	P132H	T280A
068	R66B94.BHP.930103.2021	A70V	P132H
069	R69B92.BHP.921358.2021	P132H	T280A
070	R73B70.BHP.AAC58050.2022	P132H	D263Y
071	1217-IN1660.2020.Maun.24.Male.B.1.351	K90R
072	AAB15684.2021	K90R
073	AAB15985.2021	K90R
074	AAB16001.2021	K90R
075	AAB16003.2021	K90R
076	AAB16616.2021	K90R
077	AAB16640.2021	K90R
078	AAB16671.2021	K90R
079	AABI6705.2021	K90R
080	BHP.0123017470.2023	P132H
081	BHP.1100219671.2023	P132H
082	CERI-KRISP-K027674.2021	I213V
083	CERI-KRISP-K027677.2021	I213V
084	CERI-KRISP-K027688.2021	P184S
085	CERI-KRISP-K027691.2021	I213V
086	CERI-KRISP-K027692.2021	I213V
087	CERI-KRISP-K027700.2021	I213V
088	CERI-KRISP-K027703.2021	P184S
089	CERI-KRISP-K027704.2021	I213V
090	CERI-KRISP-K027706.2021	I213V
091	CERI-KRISP-K027709.2021	I213V
092	CERI-KRISP-K027711.2021	P184S
093	CERI-KRISP-K055617.2023	P132H
094	CV0908458.2021	K90R
095	CV1007403.2021	K90R
096	CV1007415.2021	K90R
097	CV1007487.2021	K90R
098	CV1108662.2021	K90R
099	CV1108812.2021	K90R
100	CV1201642.2021	K90R
101	CV1201646.2021	K90R
102	CV1201783.2021	K90R
103	CV1304694.2021	K90R
104	CV1404955.2021	K90R
105	CV1507342.2021	K90R
106	CV1507345.2021	K90R
107	CV1507413.2021	K90R
108	CV1507451.2021	K90R
109	CV1507452.2021	K90R
110	CV1507534.2021	K90R
111	CV1507775.2021	K90R
112	CV1606038.2021	K90R
113	CV1616790.2021	K90R
114	CV1617092.2021	K90R
115	CV1617220.2021	K90R
116	CV1617223.2021	K90R
117	CV1707368.2021	K90R
118	CV1902297.2021	K90R
119	R04B02.BHP.324826.2021	K90R
120	R04B08.BHP.361996.2021	K90R
121	R04B10.BHP.364223.2021	K90R
122	R04B11.BHP.318179.2021	K90R
123	R04B15.BHP.339877.2021	K90R
124	R04B18.BHP.367684.2021	K90R
125	R04B21.BHP.363933.2021	K90R
126	R06B49.BHP.CV1616654.2021	K90R
127	R06B50.BHP.AAB23985.2021	K90R
128	R06B51.BHP.AAB24454.2021	K90R
129	R06B52.BHP.CV1907284.2021	K90R
130	R06B55.BHP.AAB24845.2021	K90R
131	R06B56.BHP.CV2708793.2021	K90R
132	R06B58.BHP.AAB23952.2021	K90R
133	R06B65.BHP.AAB23872.2021	P241L
134	R09B20.BHP.AAB24932.2021	K90R
135	R09B26-BHP-AAB25261.2021	K90R
136	R09B26.BHP.AAB25261.2021	K90R
137	R09B27.BHP.CV2708630.2021	K90R
138	R09B30-BHP-AAB25219.2021	K90R
139	R09B30.BHP.AAB25219.2021	K90R
140	R09B31-BHP-AAB25245.2021	K90R
141	R09B31.BHP.AAB25245.2021	K90R
142	R09B32-BHP-CV2708631.2021	K90R
143	R09B32.BHP.CV2708631.2021	K90R
144	R09B34-BHP-AAB25282.2021	K90R
145	R09B34.BHP.AAB25282.2021	K90R
146	R09B35-BHP-AAB25275.2021	K90R
147	R09B35.BHP.AAB25275.2021	K90R
148	R09B36-BHP-CV1606342.2021	K90R
149	R09B36.BHP.CV1606342.2021	K90R
150	R09B37-BHP-AAB25128.2021	K90R
151	R09B37.BHP.AAB25128.2021	K90R
152	R09B39-BHP-AAB25084.2021	K90R
153	R09B39.BHP.AAB25084.2021	K90R
154	R09B40-BHP-AAB25041.2021	K90R
155	R09B40.BHP.AAB25041.2021	K90R
156	R09B42-BHP-AAB25005.2021	K90R
157	R09B42.BHP.AAB25005.2021	K90R
158	R09B43-BHP-CV1616318.2021	K90R
159	R09B43.BHP.CV1616318.2021	K90R
160	R09B46-BHP-CV1616781.2021	K90R
161	R09B46.BHP.CV1616781.2021	K90R
162	R100B02.BHP.AAC74183.2022	P132H
163	R100B03.BHP.AAC74182.2022	P132H
164	R100B04.BHP.AAC74180.2022	P132H
165	R100B05.BHP.AAC74179.2022	P132H
166	R100B06.BHP.AAC74178.2022	P132Y
167	R100B09.BHP.AAC74174.2022	P132H
168	R100B10.BHP.AAC74172.2022	P132H
169	R100B11.BHP.AAC74171.2022	P132H
170	R100B12.BHP.AAC74170.2022	P132H
171	R100B13.BHP.AAC74167.2022	P132H
172	R100B14.BHP.AAC74164.2022	P132H
173	R100B15.BHP.AAC74163.2022	P132H
174	R100B16.BHP.AAC74157.2022	P132H
175	R100B18.BHP.AAC74155.2022	P132H
176	R100B19.BHP.AAC74154.2022	P132H
177	R100B21.BHP.AAC74151.2022	P132H
178	R100B25.BHP.AAC74145.2022	P132H
179	R100B26.BHP.AAC74144.2022	P132Y
180	R100B28.BHP.AAC74139.2022	P132H
181	R100B29.BHP.AAC74249.2022	P132H
182	R100B31.BHP.AAC74253.2022	P132H
183	R100B34.BHP.1017878.2022	P132H
184	R100B35.BHP.AAC74196.2022	P132H
185	R100B36.BHP.AAC74190.2022	P132H
186	R100B37.BHP.AAC74258.2022	P132H
187	R100B38.BHP.AAC74259.2022	P132H
188	R100B39.BHP.AAC74254.2022	P132H
189	R100B40.BHP.AAC74261.2022	P132H
190	R100B41.BHP.1017730.2022	P132H
191	R100B42.BHP.AAC74189.2022	P132H
192	R100B44.BHP.AAC74265.2022	P132H
193	R100B45.BHP.AAC74266.2022	P132H
194	R100B48.BHP.AAC74195.2022	P132H
195	R100B49.BHP.AAC74188.2022	P132H
196	R100B50.BHP.1015590.2022	P132H
197	R100B51.BHP.1015061.2022	P132H
198	R100B53.BHP.1014943.2022	P132H
199	R100B54.BHP.1014787.2022	P132H
200	R100B55.BHP.1016729.2022	P132H
201	R100B56.BHP.AAC74199.2022	P132H
202	R100B57.BHP.AAC74193.2022	P132H
203	R100B58.BHP.AAC74187.2022	P132H
204	R100B60.BHP.1015963.2022	P132H
205	R100B61.BHP.1016422.2022	P132H
206	R100B62.BHP.1017702.2022	P132H
207	R100B63.BHP.AAC74192.2022	P132H
208	R100B65.BHP.1016925.2022	P132H
209	R100B66.BHP.1016730.2022	P132H
210	R100B67.BHP.1018303.2022	P132H
211	R100B68.BHP.1018249.2022	P132H
212	R100B70.BHP.AAC74197.2022	P132H
213	R100B71.BHP.AAC74127.2022	P132H
214	R100B72.BHP.1018202.2022	P132H
215	R100B74.BHP.AAC73536.2022	P132H
216	R100B76.BHP.AAC73395.2022	P132H
217	R100B78.BHP.AAC73530.2022	P132H
218	R100B80.BHP.AAC73872.2022	P132H
219	R102B02.BHP.948507.2022	P132H
220	R102B03.BHP.AAC61187.2022	P132H
221	R102B04.BHP.949087.2022	P132H
222	R102B06.BHP.973886.2022	P132H
223	R102B07.BHP.AAC61002.2022	P132H
224	R102B08.BHP.947858.2022	P132H
225	R102B10.BHP.973872.2022	P132H
226	R102B12.BHP.947839.2022	P132H
227	R102B14.BHP.AAC60981.2022	P132H
228	R102B15.BHP.AAC61188.2022	P132H
229	R102B18.BHP.AAC61005.2022	P132H
230	R102B19.BHP.AAC61003.2022	P132H
231	R102B20.BHP.AAC60993.2022	P132H
232	R102B22.BHP.947836.2022	P132H
233	R102B23.BHP.949117.2022	P132H
234	R102B25.BHP.AAC61186.2022	P132H
235	R102B26.BHP.951331.2022	P132H
236	R102B27.BHP.970075.2022	P132H
237	R102B28.BHP.985055.2022	P132H
238	R102B31.BHP.AAC73082.2022	P132H
239	R102B33.BHP.985035.2022	P132H
240	R102B34.BHP.985348.2022	P132H
241	R102B35.BHP.949163.2022	P132H
242	R102B38.BHP.AAC73066.2022	P132H
243	R102B39.BHP.970094.2022	P132H
244	R102B40.BHP.985083.2022	P132H
245	R102B41.BHP.984295.2022	P132H
246	R102B42.BHP.948864.2022	P132H
247	R102B43.BHP.AAC73084.2022	P132H
248	R102B44.BHP.AAC73091.2022	P132H
249	R102B47.BHP.982806.2022	P132H
250	R102B48.BHP.948592.2022	P132H
251	R102B49.BHP.AAC73081.2022	P132H
252	R102B50.BHP.AAC73073.2022	P132H
253	R102B51.BHP.AAC73010.2022	P132H
254	R102B52.BHP.970072.2022	P132H
255	R102B53.BHP.985655.2022	P132H
256	R102B54.BHP.983862.2022	P132H
257	R102B56.BHP.950768.2022	P132H
258	R102B57.BHP.AAC73092.2022	P132H
259	R102B58.BHP.AAC73009.2022	P132H
260	R102B60.BHP.983832.2022	P132H
261	R102B61.BHP.951151.2022	P132H
262	R102B62.BHP.AAC73018.2022	P132H
263	R102B63.BHP.970066.2022	P132H
264	R102B64.BHP.981889.2022	P132H
265	R102B67.BHP.AAC73085.2022	P132H
266	R102B70.BHP.981740.2022	P132H
267	R102B71.BHP.AAC73088.2022	P132H
268	R102B72.BHP.AAC73106.2022	P132H
269	R102B73.BHP.AAC73064.2022	P132H
270	R102B75.BHP.983863.2022	P132H
271	R102B77.BHP.AAC73076.2022	P132H
272	R102B78.BHP.AAC73095.2022	P132H
273	R102B79.BHP.AAC73065.2022	P132H
274	R102B80.BHP.981771.2022	P132H
275	R102B81.BHP.982814.2022	P132H
276	R102B84.BHP.AAC73080.2022	P132H
277	R102B86.BHP.985982.2022	P132H
278	R102B87.BHP.985202.2022	P132H
279	R102B88.BHP.983968.2022	P132H
280	R102B91.BHP.982898.2022	P132H
281	R104B01.BHP.985498.2022	P132H
282	R104B02.BHP.986915.2022	P132H
283	R104B04.BHP.988040.2022	P132H
284	R104B07.BHP.987039.2022	P132H
285	R104B11.BHP.2022002321.2022	P132H
286	R104B14.BHP.986941.2022	P132H
287	R104B15.BHP.987127.2022	P132H
288	R104B19.BHP.999340.2022	P132H
289	R104B20.BHP.987113.2022	P132H
290	R104B22.BHP.986893.2022	P132H
291	R104B23.BHP.986752.2022	P132H
292	R104B24.BHP.2522001652.2022	P132H
293	R104B26.BHP.994846.2022	P132H
294	R104B27.BHP.987116.2022	P132H
295	R104B29.BHP.987018.2022	P132H
296	R104B30.BHP.2522001653.2022	P132H
297	R104B31.BHP.1008178.2022	P132H
298	R104B34.BHP.987287.2022	P132H
299	R104B35.BHP.985909.2022	P132H
300	R104B36.BHP.987012.2022	P132H
301	R104B38.BHP.1009343.2022	P132H
302	R104B39.BHP.1014359.2022	P132H
303	R104B40.BHP.992028.2022	P132H
304	R104B42.BHP.985677.2022	P132H
305	R104B44.BHP.1011648.2022	P132H
306	R104B45.BHP.1013135.2022	P132H
307	R104B46.BHP.1005189.2022	P132H
308	R104B47.BHP.992478.2022	P132H
309	R104B48.BHP.986681.2022	P132H
310	R104B49.BHP.985875.2022	P132H
311	R104B50.BHP.985940.2022	P132H
312	R104B54.BHP.985567.2022	P132H
313	R104B60.BHP.985500.2022	P132H
314	R104B63.BHP.362517075.2022	P132H
315	R104B64.BHP.1007116.2022	P132H
316	R104B65.BHP.985573.2022	P132H
317	R104B67.BHP.985670.2022	P132H
318	R104B70.BHP.985671.2022	P132H
319	R104B71.BHP.122026330.2022	P132H
320	R104B73.BHP.991240.2022	P132H
321	R104B75.BHP.996010.2022	P132H
322	R104B79.BHP.996146.2022	P132H
323	R104B84.BHP.992454.2022	P132H
324	R104B85.BHP.996663.2022	P132H
325	R104B89.BHP.1004419.2022	P132H
326	R104B90.BHP.1007930.2022	P132H
327	R105B04.BHP.1004001.2022	P132H
328	R105B08.BHP.1004354.2022	P132H
329	R105B10.BHP.1006558.2022	P132H
330	R105B12.BHP.1003820.2022	P132H
331	R105B13.BHP.1007494.2022	P132H
332	R105B14.BHP.1005369.2022	P132H
333	R105B16.BHP.1004013.2022	P132H
334	R105B17.BHP.1004043.2022	P132H
335	R105B21.BHP.1006898.2022	P132H
336	R105B23.BHP.1007929.2022	P132H
337	R105B24.BHP.1006897.2022	P132H
338	R105B27.BHP.1000324.2022	P132H
339	R105B28.BHP.981355.2022	P132H
340	R105B29.BHP.995694.2022	P132H
341	R105B31.BHP.995695.2022	P132H
342	R105B37.BHP.979762.2022	P132H
343	R105B39.BHP.995688.2022	P132H
344	R105B41.BHP.994695.2022	P132H
345	R105B42.BHP.994094.2022	P132H
346	R105B44.BHP.994200.2022	P132H
347	R105B45.BHP.997681.2022	P132H
348	R105B48.BHP.988929.2022	P132H
349	R105B50.BHP.993687.2022	P132H
350	R105B54.BHP.997083.2022	P132H
351	R105B55.BHP.998820.2022	P132H
352	R105B58.BHP.988924.2022	P132H
353	R105B60.BHP.991904.2022	P132H
354	R105B61.BHP.992128.2022	P132H
355	R105B64.BHP.998766.2022	P132H
356	R105B67.BHP.996876.2022	P132H
357	R105B68.BHP.988988.2022	P132H
358	R105B75.BHP.996889.2022	P132H
359	R105B76.BHP.996737.2022	P132H
360	R105B79.BHP.992284.2022	P132H
361	R105B80.BHP.993595.2022	P132H
362	R105B83.BHP.997089.2022	P132H
363	R105B84.BHP.997041.2022	P132H
364	R106B01.BHP.1005549.2022	P132H
365	R106B02.BHP.1012704.2022	P132H
366	R106B04.BHP.1014196.2022	P132H
367	R106B05.BHP.1012756.2022	P132H
368	R106B15.BHP.AAC77306.2022	P132H
369	R106B16.BHP.AAC77265.2022	P132H
370	R106B18.BHP.AAC77487.2022	P132H
371	R106B22.BHP.1021779.2022	P132H
372	R106B23.BHP.1026587.2022	P132H
373	R106B25.BHP.1021775.2022	P132H
374	R106B26.BHP.1025811.2022	P132H
375	R106B30.BHP.1022617.2022	P132H
376	R106B32.BHP.1024836.2022	P132H
377	R106B33.BHP.1021650.2022	P132H
378	R106B34.BHP.1024056.2022	P132H
379	R106B35.BHP.1024715.2022	P132H
380	R106B36.BHP.1024720.2022	P132H
381	R106B37.BHP.AAC77601.2022	P132H
382	R106B38.BHP.AAC77602.2022	P132H
383	R106B39.BHP.AAC77603.2022	P132H
384	R106B53.BHP.122029052.2022	P132H
385	R106B56.BHP.AAC76044.2022	P132H
386	R107B03.BHP.1026929.2022	P132H
387	R107B06.BHP.AAC78602.2022	P132H
388	R107B07.BHP.AAC78601.2022	P132H
389	R107B08.BHP.AAC78599.2022	P132H
390	R107B09.BHP.AAC78597.2022	P132H
391	R107B11.BHP.AAC78592.2022	P132H
392	R107B13.BHP.AAC78590.2022	P132H
393	R107B15.BHP.AAC78587.2022	P132H
394	R107B16.BHP.AAC78584.2022	P132H
395	R107B25.BHP.1030103.2022	P132H
396	R107B94.BHP.AAC77731.2022	P132H
397	R109B01.BHP.AAC73073.2022	P132H
398	R109B02.BHP.AAC73085.2022	P132H
399	R109B05.BHP.AAC73054.2022	P132H
400	R109B06.BHP.AAC73066.2022	P132H
401	R109B07.BHP.AAC73091.2022	P132H
402	R109B11.BHP.982898.2022	P132H
403	R109B13.BHP.985982.2022	P132H
404	R109B14.BHP.985202.2022	P132H
405	R109B15.BHP.AAC73088.2022	P132H
406	R109B16.BHP.AAC73095.2022	P132H
407	R109B22.BHP.1007116.2022	P132H
408	R109B23.BHP.122026330.2022	P132H
409	R109B24.BHP.996010.2022	P132H
410	R109B25.BHP.1007930.2022	P132H
411	R1113B02.BHP.1043102.2022	P132H
412	R1113B04.BHP.1043141.2022	P132H
413	R1113B05.BHP.1043216.2022	P132H
414	R1113B07.BHP.1031594.2022	P132H
415	R1113B09.BHP.1031518.2022	P132H
416	R1113B11.BHP.1042053.2022	P132H
417	R1113B13.BHP.1039812.2022	P132H
418	R1113B14.BHP.122040814.2022	P132H
419	R1113B16.BHP.122040785.2022	P132H
420	R1113B17.BHP.2022002849.2022	P132H
421	R1113B18.BHP.2722004317.2022	P132H
422	R1113B18.BHP.975912.2022	P132H
423	R1113B19.BHP.2022002848.2022	P132H
424	R1113B20.BHP.1040763.2022	P132H
425	R1113B20.BHP.AAC60143.2022	P132H
426	R1113B21.BHP.1040192.2022	P132H
427	R1113B22.BHP.2022003045.2022	P132H
428	R1113B22.BHP.AAC60223.2022	P132H
429	R1113B23.BHP.122037740.2022	P132H
430	R1113B24.BHP.122040268.2022	P132H
431	R1113B25.BHP.122039864.2022	P132H
432	R1113B25.BHP.AAC60123.2022	P132H
433	R1113B26.BHP.2022002814.2022	P132H
434	R1113B27.BHP.1041629.2022	P132H
435	R1113B31.BHP.1041393.2022	P132H
436	R1113B71.BHP.227907.2022	P132H
437	R1113B73.BHP.227539.2022	P132H
438	R1113B77.BHP.227643.2022	P132H
439	R1113B88.BHP.AAC81541.2022	P132H
440	R1113B92.BHP.AAC81766.2022	P132H
441	R1113B93.BHP.AAC81538.2022	P132H
442	R1113B94.BHP.AAC81819.2022	P132H
443	R111B69.BHP.AAC81541.2022	P132H
444	R111B79.BHP.AAC81538.2022	P132H
445	R112B94-BHP-AAC81730.2022	P132H
446	R114B01.BHP.15059AAA64.2022	P132H
447	R114B02.BHP.1043102.2022	P132H
448	R114B29.BHP.122036330.2022	P132H
449	R114B30.BHP.2722004132.2022	P132H
450	R114B32.BHP.2722004131.2022	P132H
451	R115B01.BHP.AAC82849.2022	P132H
452	R115B02.BHP.AAC82946.2022	P132H
453	R115B13.BHP.AAC84273.2022	P132H
454	R115B58.BHP.122038024.2022	P132H
455	R116B08.BHP.8PH600412.2022	P132H
456	R116B09.BHP.8PH580096.2022	P132H
457	R116B12.BHP.AAC84834.2022	P132H
458	R116B13.BHP.AAC84828.2022	P132H
459	R116B14.BHP.AAC84843.2022	P132H
460	R116B15.BHP.AAC84799.2022	P132H
461	R116B24.BHP.AAC84874.2022	P132H
462	R116B27.BHP.AAC84802.2022	P132H
463	R116B28.BHP.1045927.2022	P132H
464	R116B29.BHP.1045921.2022	P132H
465	R116B30.BHP.1034503.2022	P132H
466	R116B31.BHP.1030346.2022	P132H
467	R116B32.BHP.1029888.2022	P132H
468	R116B33.BHP.1028538.2022	P132H
469	R116B46.BHP.AAC84914.2022	P132H
470	R116B94.BHP.122038024.2022	P132H
471	R11B01.BHP.CV0308010.2021	K90R
472	R11B02.BHP.CV0507975.2021	K90R
473	R11B03.BHP.CV0507921.2021	K90R
474	R11B04.BHP.CV0507654.2021	K90R
475	R11B06.BHP.CV0507934.2021	K90R
476	R11B07.BHP.CV0507765.2021	K90R
477	R11B08.BHP.CV0507684.2021	K90R
478	R11B49.BHP.CV1602981.2021	K90R
479	R11B80.BHP.CV1602699.2021	K90R
480	R130B40.BHP.1056894.2022	P132H
481	R130B43.BHP.1056904.2022	P132H
482	R130B44.BHP.1056905.2022	P132H
483	R130B45.BHP.1056906.2022	P132H
484	R130B46.BHP.1057016.2022	P132H
485	R130B47.BHP.1056897.2022	P132H
486	R130B50.BHP.1056726.2022	P132H
487	R130B51.BHP.1056749.2022	P132H
488	R130B52.BHP.1056568.2022	P132H
489	R130B56.BHP.1056898.2022	P132H
490	R130B57.BHP.1056853.2022	P132H
491	R130B60.BHP.1056739.2022	P132H
492	R130B61.BHP.1056740.2022	P132H
493	R130B63.BHP.1056902.2022	P132H
494	R130B64.BHP.1056855.2022	P132H
495	R130B67.BHP.1056783.2022	P132H
496	R130B69.BHP.1056785.2022	P132H
497	R130B72.BHP.1054559.2022	P132H
498	R130B74.BHP.KS3006.2022	P132H
499	R130B75.BHP.KS3009.2022	P132H
500	R130B76.BHP.OMP0325.2022	P132H
501	R130B77.BHP.KS3001.2022	P132H
502	R130B78.BHP.OMP0425.2022	P132H
503	R130B79.BHP.KS3003.2022	P132H
504	R130B80.BHP.FM0116.2022	P132H
505	R130B81.BHP.KS3004.2022	P132H
506	R130B83.BHP.KS1303.2022	P132H
507	R130B84.BHP.KS3007.2022	P132H
508	R130B86.BHP.DS1701.2022	P132H
509	R130B87.BHP.KS1302.2022	P132H
510	R130B88.BHP.KS3008.2022	P132H
511	R130B89.BHP.DS1702.2022	P132H
512	R130B90.BHP.OMP0225.2022	P132H
513	R130B91.BHP.OMP0125.2022	P132H
514	R130B92.BHP.DS1705.2022	P132H
515	R130B94.BHP.OMP0525.2022	P132H
516	R130B95.BHP.KS1301.2022	P132H
517	R131B44.BHP.AAC91312.2022	P132H
518	R131B46.BHP.1051811.2022	P132H
519	R131B48.BHP.1052075.2022	P132H
520	R131B49.BHP.1052454.2022	P132H
521	R131B50.BHP.1051212.2022	P132H
522	R131B51.BHP.1051208.2022	P132H
523	R131B52.BHP.1052724.2022	P132H
524	R131B53.BHP.1053246.2022	P132H
525	R131B54.BHP.1053245.2022	P132H
526	R131B55.BHP.1053654.2022	P132H
527	R131B56.BHP.AAC90724.2022	P132H
528	R131B57.BHP.1054312.2022	P132H
529	R131B58.BHP.1056935.2022	P132H
530	R131B61.BHP.1055959.2022	P132H
531	R131B63.BHP.1058536.2022	P132H
532	R131B64.BHP.1058644.2022	P132H
533	R131B65.BHP.1058645.2022	P132H
534	R131B66.BHP.1058413.2022	P132H
535	R131B67.BHP.1058410.2022	P132H
536	R131B68.BHP.1058605.2022	P132H
537	R131B69.BHP.1058603.2022	P132H
538	R131B70.BHP.1058609.2022	P132H
539	R131B73.BHP.1059864.2022	P132H
540	R131B91.BHP.AAC91197.2022	P132H
541	R132B03.BHP.1054457.2022	P132H
542	R132B04.BHP.1058401.2022	P132H
543	R132B05.BHP.1059853.2022	P132H
544	R132B06.BHP.1055846.2022	P132H
545	R132B07.BHP.1059866.2022	P132H
546	R132B10.BHP.AAC90770.2022	P132H
547	R132B11.BHP.1056323.2022	P132H
548	R132B12.BHP.1056327.2022	P132H
549	R132B13.BHP.1056336.2022	P132H
550	R132B50.BHP.AAC91547.2022	P132H
551	R132B87.BHP.AAC89892.2022	P132H
552	R133B06.BHP.AAC90842.2022	P132H
553	R133B18.BHP.1059067.2022	P132H
554	R133B19.BHP.1059033.2022	P132H
555	R133B20.BHP.1059030.2022	P132H
556	R133B21.BHP.1059025.2022	P132H
557	R133B22.BHP.1059018.2022	P132H
558	R133B23.BHP.1058999.2022	P132H
559	R133B24.BHP.1058991.2022	P132H
560	R133B25.BHP.1058986.2022	P132H
561	R133B26.BHP.1058983.2022	P132H
562	R133B27.BHP.1058955.2022	P132H
563	R133B28.BHP.1058951.2022	P132H
564	R133B31.BHP.1058915.2022	P132H
565	R133B32.BHP.1058913.2022	P132H
566	R133B33.BHP.1058911.2022	P132H
567	R133B34.BHP.1058907.2022	P132H
568	R133B36.BHP.1058904.2022	P132H
569	R133B37.BHP.1058900.2022	P132H
570	R133B38.BHP.1056352.2022	P132H
571	R133B40.BHP.1056318.2022	P132H
572	R133B41.BHP.1056315.2022	P132H
573	R133B42.BHP.1056314.2022	P132H
574	R133B46.BHP.1056294.2022	P132H
575	R133B47.BHP.1056292.2022	P132H
576	R133B48.BHP.ZG1740793.2022	P132H
577	R133B49.BHP.ZG1740785.2022	P132H
578	R133B50.BHP.1056240.2022	P132H
579	R133B51.BHP.1056237.2022	P132H
580	R133B52.BHP.1056141.2022	P132H
581	R133B54.BHP.1056385.2022	P132H
582	R133B55.BHP.1056384.2022	P132H
583	R133B56.BHP.1056382.2022	P132H
584	R133B57.BHP.1056339.2022	P132H
585	R133B59.BHP.1056337.2022	P132H
586	R133B72.BHP.AAC91750.2022	P132H
587	R138B60.BHP.1060671.2022	P132H
588	R138B61.BHP.1059977.2022	P132H
589	R138B63.BHP.1059041.2022	P132H
590	R138B65.BHP.1056155.2022	P132H
591	R138B66.BHP.1058311.2022	P132H
592	R138B67.BHP.1057369.2022	P132H
593	R138B68.BHP.1057336.2022	P132H
594	R138B69.BHP.1054441.2022	P132H
595	R138B71.BHP.1059543.2022	P132H
596	R138B72.BHP.1059105.2022	P132H
597	R138B73.BHP.1059428.2022	P132H
598	R138B76.BHP.1061416.2022	P132H
599	R138B77.BHP.1061132.2022	P132H
600	R139B64.BHP.1064854.2022	P132H
601	R139B65.BHP.1065201.2022	P132H
602	R139B66.BHP.1065281.2022	P132H
603	R139B68.BHP.1065283.2022	P132H
604	R139B70.BHP.1065300.2022	P132H
605	R139B73.BHP.1065312.2022	P132H
606	R139B74.BHP.1063091.2022	P132H
607	R139B75.BHP.1063119.2022	P132H
608	R139B76.BHP.1063154.2022	P132H
609	R139B77.BHP.1064814.2022	P132H
610	R139B78.BHP.1064815.2022	P132H
611	R139B79.BHP.1064816.2022	P132H
612	R139B80.BHP.1064784.2022	P132H
613	R139B82.BHP.1064790.2022	P132H
614	R139B83.BHP.1064823.2022	P132H
615	R139B84.BHP.1062926.2022	P132H
616	R139B85.BHP.1062930.2022	P132H
617	R139B87.BHP.1063049.2022	P132H
618	R139B91.BHP.1063258.2022	P132H
619	R139B94.BHP.1063231.2022	P132H
620	R141B01.BHP.1071946.2022	P132H
621	R141B02.BHP.AAC94709.2022	P132H
622	R141B06.BHP.AAC94045.2022	P132H
623	R141B08.BHP.AAC94047.2022	P132H
624	R141B10.BHP.AAC94076.2022	P132H
625	R141B11.BHP.AAC93494.2022	P132H
626	R141B12.BHP.AAC94048.2022	P132H
627	R141B13.BHP.AAC94077.2022	P132H
628	R141B14.BHP.AAC94049.2022	P132H
629	R141B15.BHP.AAC93483.2022	P132H
630	R141B16.BHP.AAC94019.2022	P132H
631	R141B17.BHP.AAC94164.2022	P132H
632	R141B19.BHP.AAC94152.2022	P132H
633	R141B20.BHP.1069730.2022	P132H
634	R141B21.BHP.AAC94144.2022	P132H
635	R141B22.BHP.1070488.2022	P132H
636	R141B23.BHP.1070644.2022	P132H
637	R141B25.BHP.AAC93859.2022	P132H
638	R141B26.BHP.AAC94145.2022	P132H
639	R141B27.BHP.1069702.2022	P132H
640	R141B30.BHP.1069739.2022	P132H
641	R141B32.BHP.AAC94133.2022	P132H
642	R141B34.BHP.AAC93997.2022	P132H
643	R141B41.BHP.AAC93691.2022	P132H
644	R141B44.BHP.AAC94103.2022	P132H
645	R141B46.BHP.AAC93955.2022	P132H
646	R141B50.BHP.AAC93906.2022	P132H
647	R141B51.BHP.AAC93907.2022	P132H
648	R141B52.BHP.AAC93811.2022	P132H
649	R141B57.BHP.AAC93962.2022	P132H
650	R141B58.BHP.AAC93940.2022	P132H
651	R141B61.BHP.AAC93817.2022	P132H
652	R141B62.BHP.AAC94000.2022	P132H
653	R141B63.BHP.AAC93930.2022	P132H
654	R141B65.BHP.AAC93870.2022	P132H
655	R141B66.BHP.AAC93923.2022	P132H
656	R141B67.BHP.AAC94027.2022	P132H
657	R141B68.BHP.AAC93931.2022	P132H
658	R141B75.BHP.AAC94023.2022	P132H
659	R141B78.BHP.AAC94032.2022	P132H
660	R141B79.BHP.1069727.2022	P132H
661	R141B80.BHP.AAC94040.2022	P132H
662	R141B81.BHP.AAC93574.2022	P132H
663	R141B82.BHP.AAC94187.2022	P132H
664	R141B85.BHP.AAC94036.2022	P132H
665	R141B86.BHP.AAC94038.2022	P132H
666	R142B01.BHP.AAC93474.2022	P132H
667	R142B05.BHP.1068942.2022	P132H
668	R142B08.BHP.AAC94462.2022	P132H
669	R142B09.BHP.AAC94213.2022	P132H
670	R142B10.BHP.AAC94211.2022	P132H
671	R142B11.BHP.AAC94108.2022	P132H
672	R142B12.BHP.AAC94270.2022	P132H
673	R142B13.BHP.AAC94211.2022	P132H
674	R142B14.BHP.1068764.2022	P132H
675	R142B15.BHP.AAC93776.2022	P132H
676	R142B17.BHP.AAC93820.2022	P132H
677	R142B18.BHP.AAC93995.2022	P132H
678	R142B19.BHP.AAC94291.2022	P132H
679	R142B20.BHP.AAC94431.2022	P132H
680	R142B22.BHP.AAC94257.2022	P132H
681	R142B26.BHP.AAC94216.2022	P132H
682	R142B28.BHP.AAC93783.2022	P132H
683	R142B30.BHP.1068919.2022	P132H
684	R142B31.BHP.AAC93708.2022	P132H
685	R142B32.BHP.AAC94218.2022	P132H
686	R142B34.BHP.AAC93716.2022	P132H
687	R142B35.BHP.AAC94267.2022	P132H
688	R142B36.BHP.1068962.2022	P132H
689	R142B40.BHP.AAC94409.2022	P132H
690	R142B41.BHP.1069696.2022	P132H
691	R142B42.BHP.1069703.2022	P132H
692	R142B43.BHP.AAC93949.2022	P132H
693	R142B44.BHP.AAC94115.2022	P132H
694	R142B45.BHP.AAC93826.2022	P132H
695	R142B47.BHP.AAC93495.2022	P132H
696	R142B49.BHP.1069698.2022	P132H
697	R142B51.BHP.1069736.2022	P132H
698	R142B52.BHP.1068675.2022	P132H
699	R142B53.BHP.AAC94427.2022	P132H
700	R142B54.BHP.AAC94205.2022	P132H
701	R142B55.BHP.1068726.2022	P132H
702	R142B56.BHP.AAC93760.2022	P132H
703	R142B58.BHP.1068730.2022	P132H
704	R142B60.BHP.1071157.2022	P132H
705	R142B62.BHP.1068669.2022	P132H
706	R142B64.BHP.AAC94082.2022	P132H
707	R142B65.BHP.AAC93674.2022	P132H
708	R142B67.BHP.1070489.2022	P132H
709	R142B68.BHP.1071154.2022	P132H
710	R142B69.BHP.AAC93919.2022	P132H
711	R142B71.BHP.1069691.2022	P132H
712	R142B73.BHP.AAC94055.2022	P132H
713	R142B74.BHP.AAC93510.2022	P132H
714	R142B77.BHP.AAC93477.2022	P132H
715	R142B78.BHP.AAC93502.2022	P132H
716	R142B79.BHP.AAC94014.2022	P132H
717	R142B80.BHP.AAC94078.2022	P132H
718	R142B81.BHP.1068911.2022	P132H
719	R142B82.BHP.1069700.2022	P132H
720	R142B84.BHP.AAC93751.2022	P132H
721	R142B85.BHP.AAC93830.2022	P132H
722	R142B87.BHP.AAC93487.2022	P132H
723	R142B88.BHP.AAC93775.2022	P132H
724	R142B90.BHP.AAC93505.2022	P132H
725	R142B91.BHP.AAC94235.2022	P132H
726	R143B01.BHP.AAC95040.2022	P132H
727	R143B02.BHP.AAC95101.2022	P132H
728	R143B03.BHP.AAC94899.2022	P132H
729	R143B05.BHP.AAC93773.2022	P132H
730	R143B06.BHP.AAC93652.2022	P132H
731	R143B09.BHP.AAC93788.2022	P132H
732	R143B10.BHP.AAC93804.2022	P132H
733	R143B11.BHP.AAC93771.2022	P132H
734	R143B12.BHP.AAC93758.2022	P132H
735	R143B14.BHP.AAC93797.2022	P132H
736	R143B15.BHP.AAC93789.2022	P132H
737	R143B16.BHP.AAC93752.2022	P132H
738	R143B18.BHP.AAC93766.2022	P132H
739	R143B19.BHP.AAC93702.2022	P132H
740	R143B21.BHP.AAC93757.2022	P132H
741	R143B23.BHP.AAC93756.2022	P132H
742	R143B24.BHP.AAC93761.2022	P132H
743	R143B25.BHP.AAC93769.2022	P132H
744	R143B26.BHP.AAC93801.2022	P132H
745	R143B27.BHP.AAC93747.2022	P132H
746	R143B28.BHP.AAC93696.2022	P132H
747	R143B29.BHP.AAC93700.2022	P132H
748	R143B34.BHP.AAC93932.2022	P132H
749	R143B35.BHP.AAC93707.2022	P132H
750	R143B36.BHP.AAC93699.2022	P132H
751	R143B38.BHP.AAC93698.2022	P132H
752	R143B39.BHP.AAC93803.2022	P132H
753	R143B41.BHP.AAC93855.2022	P132H
754	R143B42.BHP.AAC93567.2022	P132H
755	R143B43.BHP.AAC93843.2022	P132H
756	R143B44.BHP.AAC93465.2022	P132H
757	R143B45.BHP.AAC93569.2022	P132H
758	R143B48.BHP.AAC93559.2022	P132H
759	R143B49.BHP.AAC93451.2022	P132H
760	R143B50.BHP.AAC93466.2022	P132H
761	R143B56.BHP.AAC93468.2022	P132H
762	R143B58.BHP.AAC93469.2022	P132H
763	R143B60.BHP.AAC93456.2022	P132H
764	R143B64.BHP.AAC93441.2022	P132H
765	R143B67.BHP.AAC93582.2022	P132H
766	R143B71.BHP.AAC93444.2022	P132H
767	R143B72.BHP.AAC93448.2022	P132H
768	R143B73.BHP.AAC93421.2022	P132H
769	R143B74.BHP.AAC93544.2022	P132H
770	R143B75.BHP.15259AAC08.2022	P132H
771	R143B78.BHP.AAC93535.2022	P132H
772	R143B82.BHP.AAC93545.2022	P132H
773	R143B83.BHP.AAC93446.2022	P132H
774	R143B87.BHP.AAC93471.2022	P132H
775	R143B88.BHP.AAC93428.2022	P132H
776	R143B89.BHP.AAC93556.2022	P132H
777	R143B93.BHP.AAC93540.2022	P132H
778	R143B95.BHP.AAC93470.2022	P132H
779	R144B03.BHP.AAC95350.2022	P132H
780	R144B06.BHP.AAC95318.2022	P132H
781	R144B07.BHP.AAC95160.2022	P132H
782	R144B08.BHP.AAC95352.2022	P132H
783	R144B13.BHP.AAC95625.2022	P132H
784	R144B18.BHP.AAC95142.2022	P132H
785	R144B20.BHP.AAC95623.2022	P132H
786	R144B22.BHP.AAC95619.2022	P132H
787	R144B23.BHP.AAC95333.2022	P132H
788	R144B25.BHP.AAC95308.2022	P132H
789	R144B28.BHP.AAC95164.2022	P132H
790	R144B29.BHP.AAC95264.2022	P132H
791	R144B31.BHP.AAC95275.2022	P132H
792	R144B32.BHP.1073429.2022	P132H
793	R144B33.BHP.1071140.2022	P132H
794	R144B34.BHP.1071141.2022	P132H
795	R144B36.BHP.1071595.2022	P132H
796	R144B38.BHP.1071609.2022	P132H
797	R144B39.BHP.1071605.2022	P132H
798	R144B40.BHP.1071534.2022	P132H
799	R144B41.BHP.1071796.2022	P132H
800	R144B42.BHP.1071747.2022	P132H
801	R144B43.BHP.1074653.2022	P132H
802	R144B44.BHP.1074654.2022	P132H
803	R144B45.BHP.1074655.2022	P132H
804	R144B46.BHP.1073675.2022	P132H
805	R144B47.BHP.1074773.2022	P132H
806	R144B48.BHP.1074772.2022	P132H
807	R144B52.BHP.1074765.2022	P132H
808	R144B54.BHP.1074767.2022	P132H
809	R144B56.BHP.1074568.2022	P132H
810	R144B57.BHP.1074769.2022	P132H
811	R144B58.BHP.1073171.2022	P132H
812	R144B62.BHP.1074086.2022	P132H
813	R144B65.BHP.1073687.2022	P132H
814	R144B66.BHP.1073685.2022	P132H
815	R144B67.BHP.1073684.2022	P132H
816	R144B68.BHP.1073683.2022	P132H
817	R144B70.BHP.1073401.2022	P132H
818	R144B71.BHP.1073402.2022	P132H
819	R144B72.BHP.1073405.2022	P132H
820	R144B73.BHP.1073415.2022	P132H
821	R144B74.BHP.1073417.2022	P132H
822	R144B75.BHP.1074261.2022	P132H
823	R144B76.BHP.1074648.2022	P132H
824	R144B77.BHP.1074646.2022	P132H
825	R144B80.BHP.1074516.2022	P132H
826	R144B81.BHP.1073147.2022	P132H
827	R144B83.BHP.1071535.2022	P132H
828	R144B84.BHP.1072113.2022	P132H
829	R144B86.BHP.1073418.2022	P132H
830	R144B88.BHP.1073149.2022	P132H
831	R144B89.BHP.1073151.2022	P132H
832	R144B90.BHP.1073152.2022	P132H
833	R144B94.BHP.1074649.2022	P132H
834	R145B01.BHP.AAC93366.2022	P132H
835	R145B03.BHP.AAC95354.2022	P132H
836	R145B04.BHP.AAC95141.2022	P132H
837	R145B05.BHP.AAC92913.2022	P132H
838	R145B11.BHP.AAC94418.2022	P132H
839	R145B12.BHP.AAC94376.2022	P132H
840	R145B15.BHP.1074920.2022	P132H
841	R145B19.BHP.AAC95190.2022	P132H
842	R145B20.BHP.AAC94203.2022	P132H
843	R145B21.BHP.AAC94348.2022	P132H
844	R145B22.BHP.AAC94434.2022	P132H
845	R145B23.BHP.1068732.2022	P132H
846	R145B27.BHP.AAC95310.2022	P132H
847	R145B29.BHP.AAC94508.2022	P132H
848	R145B33.BHP.AAC95117.2022	P132H
849	R145B35.BHP.AAC92927.2022	P132H
850	R145B37.BHP.AAC95541.2022	P132H
851	R145B40.BHP.AAC94530.2022	P132H
852	R145B41.BHP.1071342.2022	P132H
853	R145B42.BHP.AAC93504.2022	P132H
854	R145B45.BHP.9772A9Z.2022	P132H
855	R145B46.BHP.AAC93350.2022	P132H
856	R145B50.BHP.AAC94509.2022	P132H
857	R145B51.BHP.AAC94387.2022	P132H
858	R145B52.BHP.AAC93820.2022	P132H
859	R145B55.BHP.AAC93370.2022	P132H
860	R145B56.BHP.AAC93383.2022	P132H
861	R145B58.BHP.AAC94435.2022	P132H
862	R145B59.BHP.AAC94386.2022	P132H
863	R145B60.BHP.1068670.2022	P132H
864	R145B63.BHP.AAC93389.2022	P132H
865	R145B64.BHP.AAC93026.2022	P132H
866	R145B65.BHP.AAC95359.2022	P132H
867	R145B66.BHP.AAC95192.2022	P132H
868	R145B68.BHP.AAC94545.2022	P132H
869	R145B69.BHP.AAC94052.2022	P132H
870	R145B70.BHP.AAC94330.2022	P132H
871	R145B76.BHP.AAC95148.2022	P132H
872	R145B80.BHP.AAC93697.2022	P132H
873	R145B81.BHP.1068678.2022	P132H
874	R145B83.BHP.AAC93336.2022	P132H
875	R145B85.BHP.AAC95137.2022	P132H
876	R145B86.BHP.AAC95189.2022	P132H
877	R145B90.BHP.AAC94255.2022	P132H
878	R145B91.BHP.1069740.2022	P132H
879	R145B93.BHP.AAC93368.2022	P132H
880	R145B94.BHP.AAC95129.2022	P132H
881	R145B95.BHP.AAC95122.2022	P132H
882	R146B11.BHP.AAC94894.2022	P132H
883	R146B22.BHP.AAC94849.2022	P132H
884	R146B32.BHP.AAC94663.2022	P132H
885	R146B33.BHP.AAC94592.2022	P132H
886	R146B40.BHP.AAC94665.2022	P132H
887	R146B47.BHP.AAC94706.2022	P132H
888	R146B56.BHP.1073131.2022	P132H
889	R146B57.BHP.AAC94961.2022	P132H
890	R146B61.BHP.AAC94954.2022	P132H
891	R146B63.BHP.AAC94974.2022	P132H
892	R146B64.BHP.AAC94924.2022	P132H
893	R146B66.BHP.AAC94966.2022	P132H
894	R146B67.BHP.AAC94976.2022	P132H
895	R146B72.BHP.AAC94979.2022	P132H
896	R146B76.BHP.AAC94965.2022	P132H
897	R146B80.BHP.AAC94973.2022	P132H
898	R146B81.BHP.AAC94905.2022	P132H
899	R146B85.BHP.1073128.2022	P132H
900	R146B86.BHP.1075212.2022	P132H
901	R146B87.BHP.AAC95792.2022	P132H
902	R146B90.BHP.1075233.2022	P132H
903	R146B95.BHP.1075358.2022	P132H
904	R147B01.BHP.1063997.2022	P132H
905	R147B02.BHP.1063991.2022	P132H
906	R147B03.BHP.1062965.2022	P132H
907	R147B06.BHP.1063940.2022	P132H
908	R147B11.BHP.1064042.2022	P132H
909	R147B40.BHP.1069765.2022	P132H
910	R147B53.BHP.AAC95491.2022	P132H
911	R147B54.BHP.AAC95492.2022	P132H
912	R147B56.BHP.AAC95494.2022	P132H
913	R147B57.BHP.AAC95495.2022	P132H
914	R147B63.BHP.AAC95501.2022	P132H
915	R147B66.BHP.AAC95504.2022	P132H
916	R147B67.BHP.AAC95505.2022	P132H
917	R147B89.BHP.1063997.2022	P132H
918	R147B90.BHP.1064989.2022	P132H
919	R148B01.BHP.AAC95789.2022	P132H
920	R148B02.BHP.1075360.2022	P132H
921	R148B03.BHP.AAC95955.2022	P132H
922	R148B05.BHP.AAC92802.2022	P132H
923	R148B07.BHP.1064675.2022	P132H
924	R148B08.BHP.1063596.2022	P132H
925	R148B09.BHP.AAC92373.2022	P132H
926	R148B10.BHP.AAC92215.2022	P132H
927	R148B12.BHP.AAC92274.2022	P132H
928	R148B13.BHP.AAC92430.2022	P132H
929	R148B15.BHP.AAC92568.2022	P132H
930	R148B18.BHP.AAC92183.2022	P132H
931	R148B21.BHP.1064701.2022	P132H
932	R148B22.BHP.1067878.2022	P132H
933	R148B26.BHP.AAC92369.2022	P132H
934	R148B27.BHP.1067663.2022	P132H
935	R148B29.BHP.1065587.2022	P132H
936	R148B34.BHP.AAC92190.2022	P132H
937	R148B35.BHP.AAC92286.2022	P132H
938	R148B36.BHP.AAC92407.2022	P132H
939	R148B37.BHP.AAC92222.2022	P132H
940	R148B39.BHP.AAC92455.2022	P132H
941	R148B41.BHP.1065693.2022	P132H
942	R148B44.BHP.AAC92079.2022	P132H
943	R148B46.BHP.1066671.2022	P132H
944	R148B47.BHP.1064911.2022	P132H
945	R148B48.BHP.AAC92145.2022	P132H
946	R148B50.BHP.AAC93001.2022	P132H
947	R148B51.BHP.AAC93010.2022	P132H
948	R148B52.BHP.AAC94267.2022	P132H
949	R148B53.BHP.AAC94205.2022	P132H
950	R148B54.BHP.AAC94223.2022	P132H
951	R148B62.BHP.AAC94204.2022	P132H
952	R148B64.BHP.AAC94276.2022	P132H
953	R148B65.BHP.AAC94216.2022	P132H
954	R148B66.BHP.AAC94270.2022	P132H
955	R148B71.BHP.1061814.2022	P132H
956	R148B72.BHP.1061859.2022	P132H
957	R148B73.BHP.AAC91206.2022	P132H
958	R148B78.BHP.1055793.2022	P132H
959	R148B80.BHP.1054558.2022	P132H
960	R148B81.BHP.1054549.2022	P132H
961	R148B82.BHP.1055670.2022	P132H
962	R148B84.BHP.AAC95872.2022	P132H
963	R148B85.BHP.AAC95982.2022	P132H
964	R148B89.BHP.AAC91148.2022	P132H
965	R148B91.BHP.1062725.2022	P132H
966	R149B02.BHP.1060463.2022	P132H
967	R149B11.BHP.1061610.2022	P132H
968	R149B14.BHP.1062484.2022	P132H
969	R149B25.BHP.1063356.2022	P132H
970	R149B27.BHP.1063321.2022	P132H
971	R149B30.BHP.1063327.2022	P132H
972	R149B32.BHP.1064275.2022	P132H
973	R149B35.BHP.1063893.2022	P132H
974	R149B37.BHP.1065094.2022	P132H
975	R149B39.BHP.1064962.2022	P132H
976	R149B40.BHP.1065256.2022	P132H
977	R149B41.BHP.1064998.2022	P132H
978	R149B43.BHP.1064993.2022	P132H
979	R149B47.BHP.1065967.2022	P132H
980	R149B48.BHP.1065971.2022	P132H
981	R149B49.BHP.1065970.2022	P132H
982	R149B50.BHP.1065897.2022	P132H
983	R149B51.BHP.1075365.2022	P132H
984	R149B54.BHP.1075370.2022	P132H
985	R149B55.BHP.1076404.2022	P132H
986	R149B56.BHP.1076405.2022	P132H
987	R149B57.BHP.1076407.2022	P132H
988	R149B62.BHP.1076143.2022	P132H
989	R149B64.BHP.1077297.2022	P132H
990	R149B65.BHP.1077302.2022	P132H
991	R149B67.BHP.1077304.2022	P132H
992	R149B72.BHP.1077179.2022	P132H
993	R149B73.BHP.1076328.2022	P132H
994	R149B74.BHP.1065086.2022	P132H
995	R149B75.BHP.1065199.2022	P132H
996	R149B76.BHP.1065198.2022	P132H
997	R149B77.BHP.1064798.2022	P132H
998	R149B80.BHP.1065291.2022	P132H
999	R149B88.BHP.1065182.2022	P132H
1000	R14B10.BHP.AAB41824.2021	K90R
1001	R14B12.BHP.AAB25823.2021	K90R
1002	R14B13.BHP.AAB25957.2021	K90R
1003	R14B14.BHP.AAB25910.2021	K90R
1004	R14B16.BHP.AAB25915.2021	K90R
1005	R14B17.BHP.CV2708373.2021	K90R
1006	R14B18.BHP.CV2407139.2021	K90R
1007	R14B19.BHP.AAB25965.2021	K90R
1008	R14B20.BHP.CV1606111.2021	K90R
1009	R14B22.BHP.AAB26199.2021	K90R
1010	R14B25.BHP.b59.121047451.2021	K90R
1011	R14B5.BHP.AAB37957.2021	K90R
1012	R150B01.BHP.1060460.2022	P132H
1013	R150B02.BHP.1060463.2022	P132H
1014	R150B05.BHP.1060469.2022	P132H
1015	R150B06.BHP.1061284.2022	P132H
1016	R150B07.BHP.1061283.2022	P132H
1017	R150B08.BHP.1061268.2022	P132H
1018	R150B09.BHP.1060573.2022	P132H
1019	R150B10.BHP.1060574.2022	P132H
1020	R150B11.BHP.1061610.2022	P132H
1021	R150B12.BHP.1061685.2022	P132H
1022	R150B17.BHP.1062513.2022	P132H
1023	R150B18.BHP.1062512.2022	P132H
1024	R150B19.BHP.1062371.2022	P132H
1025	R150B20.BHP.1062267.2022	P132H
1026	R150B21.BHP.1062318.2022	P132H
1027	R150B22.BHP.1063351.2022	P132H
1028	R150B23.BHP.1063350.2022	P132H
1029	R150B26.BHP.1063320.2022	P132H
1030	R150B27.BHP.1063321.2022	P132H
1031	R150B28.BHP.1063330.2022	P132H
1032	R150B29.BHP.1062402.2022	P132H
1033	R150B30.BHP.1063327.2022	P132H
1034	R150B34.BHP.1063896.2022	P132H
1035	R150B35.BHP.1063893.2022	P132H
1036	R150B36.BHP.1063895.2022	P132H
1037	R150B37.BHP.1065094.2022	P132H
1038	R150B38.BHP.1064972.2022	P132H
1039	R150B39.BHP.1064962.2022	P132H
1040	R150B40.BHP.1065256.2022	P132H
1041	R150B41.BHP.1064998.2022	P132H
1042	R150B42.BHP.1064988.2022	P132H
1043	R150B43.BHP.1064993.2022	P132H
1044	R150B44.BHP.1065028.2022	P132H
1045	R150B45.BHP.1065083.2022	P132H
1046	R150B46.BHP.1065964.2022	P132H
1047	R150B47.BHP.1065967.2022	P132H
1048	R150B48.BHP.1065971.2022	P132H
1049	R150B49.BHP.1065970.2022	P132H
1050	R150B50.BHP.1065897.2022	P132H
1051	R150B51.BHP.1075365.2022	P132H
1052	R150B52.BHP.1075369.2022	P132H
1053	R150B53.BHP.1075371.2022	P132H
1054	R150B54.BHP.1075370.2022	P132H
1055	R150B55.BHP.1076404.2022	P132H
1056	R150B56.BHP.1076405.2022	P132H
1057	R150B57.BHP.1076407.2022	P132H
1058	R150B60.BHP.1076161.2022	P132H
1059	R150B61.BHP.1076150.2022	P132H
1060	R150B62.BHP.1076143.2022	P132H
1061	R150B66.BHP.1077303.2022	P132H
1062	R150B72.BHP.1077179.2022	P132H
1063	R150B73.BHP.1076328.2022	P132H
1064	R150B74.BHP.1065086.2022	P132H
1065	R150B75.BHP.1065199.2022	P132H
1066	R150B76.BHP.1065198.2022	P132H
1067	R150B78.BHP.1065196.2022	P132H
1068	R150B79.BHP.1065286.2022	P132H
1069	R150B80.BHP.1065291.2022	P132H
1070	R150B81.BHP.1065189.2022	P132H
1071	R150B83.BHP.1061955.2022	P132H
1072	R150B84.BHP.1061950.2022	P132H
1073	R150B85.BHP.1061946.2022	P132H
1074	R150B86.BHP.1061926.2022	P132H
1075	R150B89.BHP.1065181.2022	P132H
1076	R150B90.BHP.1065180.2022	P132H
1077	R150B91.BHP.1063228.2022	P132H
1078	R150B92.BHP.1063227.2022	P132H
1079	R151B03.BHP.AAC91644.2022	P132H
1080	R151B04.BHP.AAC91637.2022	P132H
1081	R151B05.BHP.AAC95439.2022	P132H
1082	R151B06.BHP.AAC95440.2022	P132H
1083	R151B07.BHP.AAC95441.2022	P132H
1084	R151B08.BHP.AAC95442.2022	P132H
1085	R151B12.BHP.AAC95446.2022	P132H
1086	R151B14.BHP.AAC95448.2022	P132H
1087	R151B15.BHP.AAC95449.2022	P132H
1088	R151B16.BHP.AAC95450.2022	P132H
1089	R151B18.BHP.AAC95452.2022	P132H
1090	R151B20.BHP.AAC95454.2022	P132H
1091	R151B23.BHP.AAC95457.2022	P132H
1092	R151B24.BHP.AAC95458.2022	P132H
1093	R151B26.BHP.AAC95460.2022	P132H
1094	R151B27.BHP.AAC95461.2022	P132H
1095	R151B28.BHP.AAC95462.2022	P132H
1096	R151B29.BHP.AAC95463.2022	P132H
1097	R151B30.BHP.AAC95464.2022	P132H
1098	R151B32.BHP.AAC95466.2022	P132H
1099	R151B33.BHP.AAC95467.2022	P132H
1100	R151B36.BHP.AAC95470.2022	P132H
1101	R151B38.BHP.AAC95472.2022	P132H
1102	R151B39.BHP.AAC95473.2022	P132H
1103	R151B40.BHP.AAC95474.2022	P132H
1104	R151B41.BHP.AAC95475.2022	P132H
1105	R151B42.BHP.AAC95476.2022	P132H
1106	R151B44.BHP.AAC95478.2022	P132H
1107	R151B45.BHP.AAC95479.2022	P132H
1108	R151B48.BHP.AAC95482.2022	P132H
1109	R151B49.BHP.AAC95483.2022	P132H
1110	R151B50.BHP.AAC95484.2022	P132H
1111	R151B52.BHP.AAC95486.2022	P132H
1112	R151B54.BHP.AAC95488.2022	P132H
1113	R151B61.BHP.SPH210473.2022	P132H
1114	R151B63.BHP.SPH106849.2022	P132H
1115	R151B64.BHP.1061916.2022	P132H
1116	R151B65.BHP.1061496.2022	P132H
1117	R151B66.BHP.1061478.2022	P132H
1118	R151B67.BHP.1065179.2022	P132H
1119	R151B68.BHP.1065178.2022	P132H
1120	R151B69.BHP.1065177.2022	P132H
1121	R151B70.BHP.1065176.2022	P132H
1122	R151B72.BHP.1061472.2022	P132H
1123	R151B74.BHP.1065173.2022	P132H
1124	R151B75.BHP.1065172.2022	P132H
1125	R151B78.BHP.1064889.2022	P132H
1126	R151B79.BHP.1065195.2022	P132H
1127	R151B80.BHP.1065193.2022	P132H
1128	R151B81.BHP.1065192.2022	P132H
1129	R151B82.BHP.1065191.2022	P132H
1130	R151B84.BHP.SPH632521.2022	P132H
1131	R151B86.BHP.SPH5629382.2022	P132H
1132	R151B90.BHP.SPH627092.2022	P132H
1133	R151B91.BHP.1065100.2022	P132H
1134	R151B93.BHP.1065089.2022	P132H
1135	R152B04.BHP.AAC96933.2022	P132H
1136	R152B05.BHP.AAC96934.2022	P132H
1137	R152B06.BHP.AAC96935.2022	P132H
1138	R152B07.BHP.AAC96936.2022	P132H
1139	R152B08.BHP.AAC96937.2022	P132H
1140	R152B09.BHP.AAC96938.2022	P132H
1141	R152B14.BHP.AAC96944.2022	P132H
1142	R152B15.BHP.AAC96945.2022	P132H
1143	R152B17.BHP.AAC96947.2022	P132H
1144	R152B19.BHP.AAC96949.2022	P132H
1145	R152B23.BHP.AAC96953.2022	P132H
1146	R152B24.BHP.AAC96954.2022	P132H
1147	R152B25.BHP.AAC96955.2022	P132H
1148	R152B26.BHP.AAC96956.2022	P132H
1149	R152B27.BHP.AAC96957.2022	P132H
1150	R152B29.BHP.AAC96959.2022	P132H
1151	R152B31.BHP.AAC96961.2022	P132H
1152	R152B33.BHP.AAC96963.2022	P132H
1153	R152B34.BHP.AAC96964.2022	P132H
1154	R152B35.BHP.AAC96965.2022	P132H
1155	R152B36.BHP.AAC96966.2022	P132H
1156	R152B39.BHP.AAC96969.2022	P132H
1157	R152B40.BHP.AAC96970.2022	P132H
1158	R152B42.BHP.AAC96972.2022	P132H
1159	R152B43.BHP.AAC96973.2022	P132H
1160	R152B46.BHP.AAC96976.2022	P132H
1161	R152B47.BHP.AAC96977.2022	P132H
1162	R152B50.BHP.AAC96980.2022	P132H
1163	R152B53.BHP.AAC96983.2022	P132H
1164	R152B56.BHP.AAC96986.2022	P132H
1165	R152B57.BHP.AAC96987.2022	P132H
1166	R152B59.BHP.AAC96989.2022	P132H
1167	R152B60.BHP.AAC96990.2022	P132H
1168	R152B64.BHP.AAC96995.2022	P132H
1169	R152B65.BHP.AAC96996.2022	P132H
1170	R152B66.BHP.AAC96997.2022	P132H
1171	R152B70.BHP.AAC97001.2022	P132H
1172	R152B71.BHP.AAC97002.2022	P132H
1173	R152B73.BHP.AAC97004.2022	P132H
1174	R152B74.BHP.AAC97005.2022	P132H
1175	R152B76.BHP.1074419.2022	P132H
1176	R152B79.BHP.1073196.2022	P132H
1177	R152B80.BHP.1073197.2022	P132H
1178	R152B81.BHP.1073213.2022	P132H
1179	R152B83.BHP.1074423.2022	P132H
1180	R152B84.BHP.1073200.2022	P132H
1181	R152B85.BHP.1074420.2022	P132H
1182	R152B87.BHP.1073264.2022	P132H
1183	R152B88.BHP.1074422.2022	P132H
1184	R152B91.BHP.1074414.2022	P132H
1185	R152B92.BHP.1074424.2022	P132H
1186	R152B93.BHP.1073262.2022	P132H
1187	R152B94.BHP.1073201.2022	P132H
1188	R152B95.BHP.1073192.2022	P132H
1189	R153B01.BHP.1075803.2022	P132H
1190	R153B02.BHP.1075798.2022	P132H
1191	R153B03.BHP.1075797.2022	P132H
1192	R153B04.BHP.1075794.2022	P132H
1193	R153B05.BHP.1075751.2022	P132H
1194	R153B06.BHP.1075733.2022	P132H
1195	R153B09.BHP.1075265.2022	P132H
1196	R153B10.BHP.1075202.2022	P132H
1197	R153B11.BHP.1076625.2022	P132H
1198	R153B12.BHP.1076611.2022	P132H
1199	R153B14.BHP.1076203.2022	P132H
1200	R153B18.BHP.1075807.2022	P132H
1201	R153B26.BHP.1078004.2022	P132H
1202	R153B29.BHP.1078293.2022	P132H
1203	R153B30.BHP.1078566.2022	P132H
1204	R153B31.BHP.1078580.2022	P132H
1205	R153B34.BHP.1078607.2022	P132H
1206	R153B41.BHP.1077671.2022	P132H
1207	R153B44.BHP.1077829.2022	P132H
1208	R153B49.BHP.1077042.2022	P132H
1209	R153B50.BHP.1077046.2022	P132H
1210	R153B51.BHP.1077058.2022	P132H
1211	R153B55.BHP.1075804.2022	P132H
1212	R153B57.BHP.1076424.2022	P132H
1213	R153B61.BHP.1076561.2022	P132H
1214	R153B65.BHP.1068907.2022	P132H
1215	R153B66.BHP.1068802.2022	P132H
1216	R153B68.BHP.1068818.2022	P132H
1217	R153B70.BHP.1076083.2022	P132H
1218	R153B73.BHP.1075469.2022	P132H
1219	R153B81.BHP.AAC90999.2022	P132H
1220	R155B02.BHP.AAC97269.2022	P132H
1221	R155B04.BHP.AAC97369.2022	P132H
1222	R155B09.BHP.AAC97381.2022	P132H
1223	R155B12.BHP.1080005.2022	P132H
1224	R155B13.BHP.1080003.2022	P132H
1225	R155B14.BHP.1080899.2022	P132H
1226	R155B16.BHP.1079028.2022	P132H
1227	R155B17.BHP.1079726.2022	P132H
1228	R155B22.BHP.AAC97467.2022	P132H
1229	R155B25.BHP.1080810.2022	P132H
1230	R155B26.BHP.1080925.2022	P132H
1231	R155B27.BHP.1080888.2022	P132H
1232	R155B35.BHP.1071641.2022	P132H
1233	R156B41.BHP.AAC90284.2022	P132H
1234	R156B43.BHP.AAC90286.2022	P132H
1235	R156B50.BHP.AAC90293.2022	P132H
1236	R156B51.BHP.AAC90294.2022	P132H
1237	R156B54.BHP.AAC90297.2022	P132H
1238	R156B57.BHP.AAC90300.2022	P132H
1239	R156B61.BHP.AAC90136.2022	P132H
1240	R156B62.BHP.AAC90137.2022	P132H
1241	R156B63.BHP.AAC90138.2022	P132H
1242	R156B66.BHP.AAC90141.2022	P132H
1243	R156B67.BHP.AAC90142.2022	P132H
1244	R156B68.BHP.AAC90143.2022	P132H
1245	R156B69.BHP.AAC90144.2022	P132H
1246	R156B71.BHP.AAC90146.2022	P132H
1247	R156B72.BHP.AAC90147.2022	P132H
1248	R156B73.BHP.AAC90148.2022	P132H
1249	R156B76.BHP.AAC90151.2022	P132H
1250	R156B77.BHP.AAC90153.2022	P132H
1251	R157B12.BHP.1061126.2022	P132H
1252	R157B13.BHP.1060771.2022	P132H
1253	R157B14.BHP.1060673.2022	P132H
1254	R157B15.BHP.1060666.2022	P132H
1255	R157B16.BHP.1060153.2022	P132H
1256	R157B17.BHP.1059950.2022	P132H
1257	R157B18.BHP.1061597.2022	P132H
1258	R157B19.BHP.1061877.2022	P132H
1259	R157B20.BHP.1061839.2022	P132H
1260	R157B21.BHP.1061809.2022	P132H
1261	R157B22.BHP.1061823.2022	P132H
1262	R157B31.BHP.AAC41583.2021	P132H
1263	R157B32.BHP.AAC92146.2022	P132H
1264	R157B33.BHP.AAC92155.2022	P132H
1265	R157B34.BHP.AAC92158.2022	P132H
1266	R157B35.BHP.AAC92892.2022	P132H
1267	R157B36.BHP.AAC92166.2022	P132H
1268	R157B38.BHP.AAC92170.2022	P132H
1269	R157B39.BHP.AAC92179.2022	P132H
1270	R157B43.BHP.AAC92197.2022	P132H
1271	R157B45.BHP.AAC92336.2022	P132H
1272	R157B46.BHP.AAC92337.2022	P132H
1273	R157B53.BHP.AAC92340.2022	P132H
1274	R157B54.BHP.AAC92342.2022	P132H
1275	R157B55.BHP.AAC92343.2022	P132H
1276	R157B56.BHP.AAC92344.2022	P132H
1277	R157B58.BHP.AAC92347.2022	P132H
1278	R157B59.BHP.AAC92348.2022	P132H
1279	R157B60.BHP.AAC92349.2022	P132H
1280	R157B61.BHP.AAC92353.2022	P132H
1281	R157B65.BHP.1065583.2022	P132H
1282	R157B66.BHP.1065586.2022	P132H
1283	R157B67.BHP.1065590.2022	P132H
1284	R157B68.BHP.1065710.2022	P132H
1285	R157B69.BHP.AAC92248.2022	P132H
1286	R157B70.BHP.AAC92250.2022	P132H
1287	R159B14.BHP.866800.2021	P132H
1288	R159B15.BHP.867207.2021	P132H
1289	R159B16.BHP.866763.2021	P132H
1290	R159B20.BHP.867329.2021	P132H
1291	R159B21.BHP.867256.2021	P132H
1292	R159B22.BHP.867344.2021	P132H
1293	R159B23.BHP.867484.2021	P132H
1294	R159B27.BHP.867381.2021	P132H
1295	R159B28.BHP.867285.2021	P132H
1296	R159B29.BHP.867363.2021	P132H
1297	R159B30.BHP.867379.2021	P132H
1298	R159B32.BHP.867123.2021	P132H
1299	R159B34.BHP.867389.2021	P132H
1300	R159B35.BHP.867334.2021	P132H
1301	R159B36.BHP.867474.2021	P132H
1302	R159B37.BHP.867358.2021	P132H
1303	R159B38.BHP.867302.2021	P132H
1304	R159B39.BHP.867454.2021	P132H
1305	R159B40.BHP.867375.2021	P132H
1306	R159B41.BHP.867327.2021	P132H
1307	R159B45.BHP.864282.2021	P132H
1308	R159B48.BHP.864267.2021	P132H
1309	R159B50.BHP.864171.2021	P132H
1310	R159B51.BHP.864137.2021	P132H
1311	R159B54.BHP.864172.2021	P132H
1312	R159B55.BHP.864166.2021	P132H
1313	R159B57.BHP.864292.2021	P132H
1314	R159B58.BHP.864174.2021	P132H
1315	R159B59.BHP.864161.2021	P132H
1316	R159B61.BHP.864164.2021	P132H
1317	R159B67.BHP.861884.2021	P132H
1318	R159B70.BHP.860838.2021	P132H
1319	R159B71.BHP.860777.2021	P132H
1320	R159B72.BHP.860878.2021	P132H
1321	R159B73.BHP.860721.2021	P132H
1322	R159B74.BHP.860849.2021	P132H
1323	R159B76.BHP.860789.2021	P132H
1324	R159B77.BHP.860819.2021	P132H
1325	R159B78.BHP.860697.2021	P132H
1326	R159B81.BHP.860839.2021	P132H
1327	R159B82.BHP.860684.2021	P132H
1328	R159B83.BHP.860520.2021	P132H
1329	R159B84.BHP.860688.2021	P132H
1330	R159B85.BHP.861885.2021	P132H
1331	R159B86.BHP.861695.2021	P132H
1332	R159B91.BHP.861417.2021	P132H
1333	R159B92.BHP.860677.2021	P132H
1334	R160B11.BHP.1078982.2022	P132H
1335	R160B13.BHP.1079003.2022	P132H
1336	R160B16.BHP.1079032.2022	P132H
1337	R160B18.BHP.1079065.2022	P132H
1338	R160B22.BHP.1078361.2022	P132H
1339	R160B24.BHP.1078971.2022	P132H
1340	R160B26.BHP.1078905.2022	P132H
1341	R160B29.BHP.1078974.2022	P132H
1342	R160B30.BHP.1078977.2022	P132H
1343	R160B33.BHP.1076333.2022	P132H
1344	R160B34.BHP.1076323.2022	P132H
1345	R160B36.BHP.1077847.2022	P132H
1346	R160B40.BHP.1078198.2022	P132H
1347	R160B41.BHP.1075826.2022	P132H
1348	R160B42.BHP.1075839.2022	P132H
1349	R160B43.BHP.1075843.2022	P132H
1350	R160B46.BHP.1075890.2022	P132H
1351	R160B47.BHP.1075714.2022	P132H
1352	R160B50.BHP.1080553.2022	P132H
1353	R160B55.BHP.1080708.2022	P132H
1354	R160B57.BHP.1081088.2022	P132H
1355	R160B59.BHP.1079344.2022	P132H
1356	R160B60.BHP.1079361.2022	P132H
1357	R160B64.BHP.1079848.2022	P132H
1358	R160B66.BHP.1080244.2022	P132H
1359	R160B69.BHP.1078291.2022	P132H
1360	R160B72.BHP.1078366.2022	P132H
1361	R160B79.BHP.1068482.2022	P132H
1362	R160B82.BHP.1068521.2022	P132H
1363	R160B83.BHP.1071320.2022	P132H
1364	R160B85.BHP.1071304.2022	P132H
1365	R160B87.BHP.1071310.2022	P132H
1366	R160B91.BHP.1068093.2022	P132H
1367	R160B92.BHP.1068144.2022	P132H
1368	R161B05.BHP.158100153.2022	P132H
1369	R161B15.BHP.222005359.2022	P132H
1370	R161B21.BHP.2022004244.2022	P132H
1371	R161B25.BHP.1079451.2022	P132H
1372	R161B26.BHP.1079639.2022	P132H
1373	R161B44.BHP.1083650.2022	P132H
1374	R161B47.BHP.1083680.2022	P132H
1375	R161B49.BHP.1084480.2022	P132H
1376	R161B55.BHP.1078454.2022	P132H
1377	R161B57.BHP.1078450.2022	P132H
1378	R163B03.BHP.861696.2021	P132H
1379	R163B04.BHP.860682.2021	P132H
1380	R163B07.BHP.860866.2021	P132H
1381	R163B09.BHP.860734.2021	P132H
1382	R163B13.BHP.861898.2021	P132H
1383	R163B14.BHP.861799.2021	P132H
1384	R163B15.BHP.861700.2021	P132H
1385	R163B16.BHP.861721.2021	P132H
1386	R163B17.BHP.867468.2021	P132H
1387	R163B46.BHP.861376.2021	P132H
1388	R163B49.BHP.861599.2021	P132H
1389	R163B52.BHP.861345.2021	P132H
1390	R163B55.BHP.861377.2021	P132H
1391	R163B57.BHP.861428.2021	P132H
1392	R163B58.BHP.861563.2021	P132H
1393	R163B60.BHP.861572.2021	P132H
1394	R163B64.BHP.861409.2021	P132H
1395	R163B70.BHP.861395.2021	P132H
1396	R163B73.BHP.861561.2021	P132H
1397	R163B75.BHP.861661.2021	P132H
1398	R163B76.BHP.861402.2021	P132H
1399	R163B77.BHP.861571.2021	P132H
1400	R163B78.BHP.861582.2021	P132H
1401	R164B01.BHP.33SG.2021	P132H
1402	R164B02.BHP.33NOS.2021	P132H
1403	R164B09.BHP.26SG.2021	P132H
1404	R164B10.BHP.26NOS.2021	P132H
1405	R164B11.BHP.34SG.2021	P132H
1406	R164B17.BHP.36SG.2021	P132H
1407	R164B18.BHP.36NOS.2021	P132H
1408	R164B19.BHP.50SG.2022	P132H
1409	R164B25.BHP.43SG.2022	P132H
1410	R164B26.BHP.43NOS.2022	P132H
1411	R164B27.BHP.45SG.2022	P132H
1412	R164B33.BHP.41SG.2022	P132H
1413	R164B35.BHP.74SG.2022	P132H
1414	R164B41.BHP.68SG.2022	P132H
1415	R164B42.BHP.68NOS.2022	P132H
1416	R164B50.BHP.52NOS.2022	P132H
1417	R164B73.BHP.AAC34273.2021	P132H
1418	R164B89.BHP.AAC34290.2021	P132H
1419	R165B02.BHP.362184351.2021	P132H
1420	R165B05.BHP.AAC34272.2021	P132H
1421	R165B06.BHP.AAC34285.2021	P132H
1422	R165B07.BHP.AAC34291.2021	P132H
1423	R165B09.BHP.AAC34954.2021	P132H
1424	R165B10.BHP.AAC35050.2021	P132H
1425	R165B11.BHP.AAC34939.2021	P132H
1426	R165B12.BHP.AAC34957.2021	P132H
1427	R165B13.BHP.AAC35053.2021	P132H
1428	R165B15.BHP.AAC34940.2021	P132H
1429	R165B16.BHP.AAC35058.2021	P132H
1430	R165B17.BHP.AAC35065.2021	P132H
1431	R165B18.BHP.AAC35047.2021	P132H
1432	R165B19.BHP.AAC35044.2021	P132H
1433	R165B20.BHP.AAC35076.2021	P132H
1434	R165B21.BHP.AAC35075.2021	P132H
1435	R165B22.BHP.AAC35057.2021	P132H
1436	R165B24.BHP.AAC35046.2021	P132H
1437	R165B25.BHP.AAC35063.2021	P132H
1438	R165B26.BHP.AAC35043.2021	P132H
1439	R165B28.BHP.AAC34958.2021	P132H
1440	R165B29.BHP.AAC35040.2021	P132H
1441	R165B30.BHP.AAC34279.2021	P132H
1442	R165B35.BHP.AAC32688.2021	P132H
1443	R165B36.BHP.AAC32877.2021	P132H
1444	R165B37.BHP.AAC32735.2021	P132H
1445	R165B39.BHP.AAC32627.2021	P132H
1446	R165B40.BHP.AAC35067.2021	P132H
1447	R165B41.BHP.AAC35052.2021	P132H
1448	R165B42.BHP.AAC35048.2021	P132H
1449	R165B43.BHP.AAC35086.2021	P132H
1450	R165B44.BHP.AAC35062.2021	P132H
1451	R165B45.BHP.AAC35083.2021	P132H
1452	R165B46.BHP.AAC35069.2021	P132H
1453	R165B47.BHP.AAC34938.2021	P132H
1454	R165B48.BHP.AAC34951.2021	P132H
1455	R165B49.BHP.AAC34960.2021	P132H
1456	R165B51.BHP.AAC35064.2021	P132H
1457	R165B52.BHP.AAC34953.2021	P132H
1458	R165B53.BHP.AAC34941.2021	P132H
1459	R165B54.BHP.AAC35056.2021	P132H
1460	R165B56.BHP.AAC35082.2021	P132H
1461	R165B59.BHP.AAC32158.2021	P132H
1462	R165B60.BHP.AAC32123.2021	P132H
1463	R165B61.BHP.AAC32296.2021	P132H
1464	R165B62.BHP.AAC32119.2021	P132H
1465	R165B63.BHP.AAC32162.2021	P132H
1466	R165B64.BHP.AAC32278.2021	P132H
1467	R165B65.BHP.AAC32291.2021	P132H
1468	R165B66.BHP.AAC32299.2021	P132H
1469	R165B72.BHP.AAC32270.2021	P132H
1470	R165B73.BHP.AAC32156.2021	P132H
1471	R165B74.BHP.AAC32295.2021	P132H
1472	R165B75.BHP.AAC32288.2021	P132H
1473	R165B76.BHP.AAC32144.2021	P132H
1474	R165B77.BHP.AAC32145.2021	P132H
1475	R165B80.BHP.AAC32164.2021	P132H
1476	R165B81.BHP.AAC32159.2021	P132H
1477	R165B82.BHP.AAC32148.2021	P132H
1478	R165B83.BHP.AAC32267.2021	P132H
1479	R165B84.BHP.AAC32266.2021	P132H
1480	R165B85.BHP.AAC32146.2021	P132H
1481	R165B86.BHP.AAC32163.2021	P132H
1482	R165B87.BHP.AAC32155.2021	P132H
1483	R165B88.BHP.AAC32132.2021	P132H
1484	R165B89.BHP.AAC32136.2021	P132H
1485	R165B90.BHP.AAC32283.2021	P132H
1486	R165B92.BHP.AAC32282.2021	P132H
1487	R165B93.BHP.AAC32169.2021	P132H
1488	R165B95.BHP.AAC33177.2021	P132H
1489	R16B1.BHP.443529.2021	K90R
1490	R16B10.BHP.AAB43660.2021	K90R
1491	R16B11.BHP.445984.2021	K90R
1492	R16B12.BHP.AAB43725.2021	K90R
1493	R16B13.BHP.AAB45384.2021	K90R
1494	R16B14.BHP.AAB45453.2021	K90R
1495	R16B15.BHP.AAB45458.2021	K90R
1496	R16B16.BHP.AAB45630.2021	K90R
1497	R16B17.BHP.AAB45547.2021	K90R
1498	R16B18.BHP.CV1606160.2021	K90R
1499	R16B19.BHP.AAB45568.2021	K90R
1500	R16B2.BHP.AAB43460.2021	K90R
1501	R16B20.BHP.AAB45596.2021	K90R
1502	R16B21.BHP.451613.2021	K90R
1503	R16B22.BHP.AAB45861.2021	K90R
1504	R16B23.BHP.AAB45580.2021	K90R
1505	R16B27.BHP.AAB45759.2021	K90R
1506	R16B28.BHP.AAB45650.2021	K90R
1507	R16B29.BHP.AAB45675.2021	K90R
1508	R16B3.BHP.AAB43435.2021	K90R
1509	R16B30.BHP.AAB45687.2021	K90R
1510	R16B31.BHP.AAB45707.2021	K90R
1511	R16B32.BHP.AAB45939.2021	K90R
1512	R16B34.BHP.AAB45957.2021	K90R
1513	R16B35.BHP.AAB46094.2021	K90R
1514	R16B37.BHP.000453545.2021	K90R
1515	R16B39.BHP.AAB46232.2021	K90R
1516	R16B40.BHP.AAB46229.2021	K90R
1517	R16B41.BHP.AAB47886.2021	K90R
1518	R16B45.BHP.CV1602909.2021	K90R
1519	R16B47.BHP.CV1602702.2021	K90R
1520	R16B48.BHP.CV1602806.2021	K90R
1521	R16B49.BHP.CV1602906.2021	K90R
1522	R16B5.BHP.444104.2021	K90R
1523	R16B51.BHP.CV1601263.2021	K90R
1524	R16B52.BHP.CV1602961.2021	K90R
1525	R16B53.BHP.CV1602939.2021	K90R
1526	R16B55.BHP.CV1603050.2021	K90R
1527	R16B56.BHP.CV1603032.2021	K90R
1528	R16B58.BHP.CV1603007.2021	K90R
1529	R16B59.BHP.CV1602810.2021	K90R
1530	R16B6.BHP.AAB43689.2021	K90R
1531	R16B60.BHP.CV1602703.2021	K90R
1532	R16B62.BHP.CV1602801.2021	K90R
1533	R16B63.BHP.CV1601065.2021	K90R
1534	R16B64.BHP.CV1602780.2021	K90R
1535	R16B65.BHP.CV1601055.2021	K90R
1536	R16B66.BHP.CV1602891.2021	K90R
1537	R16B67.BHP.CV1602963.2021	K90R
1538	R16B69.BHP.CV1602789.2021	K90R
1539	R16B70.BHP.CV1601081.2021	K90R
1540	R16B72.BHP.CV1601124.2021	K90R
1541	R16B73.BHP.CV1602781.2021	K90R
1542	R16B75.BHP.CV1601222.2021	K90R
1543	R16B76.BHP.CV1602719.2021	K90R
1544	R16B77.BHP.CV1601272.2021	K90R
1545	R16B78.BHP.CV1602916.2021	K90R
1546	R16B79.BHP.CV1602956.2021	K90R
1547	R16B8.BHP.AAB43681.2021	K90R
1548	R16B80.BHP.CV1601271.2021	K90R
1549	R16B84.BHP.CV0108121.2021	K90R
1550	R16B88.BHP.AAB44323.2021	K90R
1551	R16B92.BHP.AAB28498.2021	K90R
1552	R16B93.BHP.AAB28497.2021	K90R
1553	R16B95.BHP.AAB28500.2021	K90R
1554	R171B02.BHP.958027.2022	P132H
1555	R171B04.BHP.915903.2021	P132H
1556	R171B05.BHP.958014.2022	P132H
1557	R171B10.BHP.958026.2022	P132H
1558	R171B22.BHP.AAC56997.2022	P132H
1559	R171B24.BHP.AAC57057.2022	P132H
1560	R171B39.BHP.AAC56986.2022	P132H
1561	R171B48.BHP.AAC56929.2022	P132H
1562	R171B51.BHP.AAC53420.2022	P132H
1563	R171B53.BHP.AAC53429.2022	P132H
1564	R171B55.BHP.AAC53422.2022	P132H
1565	R171B56.BHP.AAC53385.2022	P132H
1566	R171B57.BHP.AAC53389.2022	P132H
1567	R171B60.BHP.AAC53377.2022	P132H
1568	R171B61.BHP.939113.2022	P132H
1569	R171B63.BHP.AAC62159.2022	P132H
1570	R171B64.BHP.AAC62169.2022	P132H
1571	R171B65.BHP.AAC62183.2022	P132H
1572	R171B66.BHP.AAC62193.2022	P132Y
1573	R171B67.BHP.AAC62202.2022	P132H
1574	R171B75.BHP.AAC62203.2022	P132H
1575	R171B76.BHP.AAC62197.2022	P132H
1576	R171B81.BHP.AAC62161.2022	P132H
1577	R171B82.BHP.AAC62176.2022	P132H
1578	R171B85.BHP.AAC62198.2022	P132H
1579	R171B88.BHP.CV1605111.2021	K90R
1580	R171B90.BHP.AAC62164.2022	P132H
1581	R171B92.BHP.AAC62185.2022	P132Y
1582	R171B93.BHP.AAC62205.2022	P132Y
1583	R173B01.BHP.AAC99570.2022	P132H
1584	R173B07.BHP.AAC99786.2022	P132H
1585	R173B24.BHP.975086.2022	P132H
1586	R173B26.BHP.973385.2022	P132H
1587	R173B27.BHP.975238.2022	P132H
1588	R173B28.BHP.969693.2022	P132H
1589	R173B33.BHP.975012.2022	P132H
1590	R173B34.BHP.969197.2022	P132H
1591	R173B36.BHP.971360.2022	P132H
1592	R179B01.BHP.858047.2021	P132H
1593	R179B02.BHP.857773.2021	P132H
1594	R179B04.BHP.875220.2021	P132H
1595	R179B07.BHP.874911.2021	P132H
1596	R179B24.BHP.941304.2022	P132H
1597	R179B25.BHP.941240.2022	P132H
1598	R179B26.BHP.938993.2022	P132H
1599	R179B29.BHP.941348.2022	P132H
1600	R179B30.BHP.941254.2022	P132H
1601	R179B51.BHP.870616.2021	P132H
1602	R179B55.BHP.870045.2021	P132H
1603	R179B80.BHP.158201913.2022	P132H
1604	R179B84.BHP.2022004529.2022	P132H
1605	R179B87.BHP.2722006556.2022	P132H
1606	R17B13.BHP.AAB56578.2021	K90R
1607	R17B14.BHP.AAB56579.2021	K90R
1608	R17B15.BHP.AAB56569.2021	K90R
1609	R17B16.BHP.AAB56570.2021	K90R
1610	R17B17.BHP.AAB56210.2021	K90R
1611	R17B18.BHP.AAB56212.2021	K90R
1612	R17B19.BHP.AAB56215.2021	K90R
1613	R17B20.BHP.AAB56216.2021	K90R
1614	R17B22.BHP.AAB56218.2021	K90R
1615	R17B24.BHP.AAB55690.2021	K90R
1616	R17B25.BHP.AAB56935.2021	K90R
1617	R17B26.BHP.AAB57656.2021	K90R
1618	R17B27.BHP.AAB57657.2021	K90R
1619	R17B28.BHP.AAB57660.2021	K90R
1620	R17B30.BHP.000473059.2021	K90R
1621	R17B31.BHP.000470659.2021	K90R
1622	R17B32.BHP.000469793.2021	K90R
1623	R17B34.BHP.000468039.2021	I213V
1624	R17B36.BHP.000482810.2021	I213V
1625	R17B37.BHP.000469526.2021	K90R
1626	R17B38.BHP.000483404.2021	K90R
1627	R17B39.BHP.000467717.2021	K90R
1628	R17B4.BHP.AAB51082.2021	K90R
1629	R17B40.BHP.000470661.2021	K90R
1630	R17B42.BHP.000473061.2021	K90R
1631	R17B43.BHP.000470699.2021	K90R
1632	R17B44.BHP.000468504.2021	K90R
1633	R17B45.BHP.000472771.2021	T21I
1634	R17B46.BHP.000470663.2021	K90R
1635	R17B47.BHP.000480499.2021	K90R
1636	R17B48.BHP.000473251.2021	K90R
1637	R17B49.BHP.000467827.2021	I213V
1638	R17B5.BHP.AAB51090.2021	K90R
1639	R17B50.BHP.000473252.2021	K90R
1640	R17B51.BHP.000468498.2021	K90R
1641	R17B52.BHP.000470695.2021	K90R
1642	R17B53.BHP.000470798.2021	K90R
1643	R17B54.BHP.000473233.2021	K90R
1644	R17B55.BHP.000472769.2021	K90R
1645	R17B56.BHP.000468936.2021	K90R
1646	R17B6.BHP.AAB51177.2021	K90R
1647	R17B7.BHP.AAB54357.2021	K90R
1648	R17B9.BHP.AAB54377.2021	K90R
1649	R182B01.BHP.AAC35125.2021	P132H
1650	R182B02.BHP.AAC35126.2021	P132H
1651	R182B05.BHP.AAC35121.2021	P132H
1652	R182B13.BHP.AAD0853.2022	P132H
1653	R182B14.BHP.158302571.2022	P132H
1654	R182B15.BHP.158102235.2022	P132H
1655	R182B16.BHP.158302197.2022	P132H
1656	R182B17.BHP.122023833.2022	P132H
1657	R182B23.BHP.1056423.2022	P132H
1658	R182B41.BHP.1051078.2022	P132H
1659	R182B45.BHP.1049023.2022	P132H
1660	R182B47.BHP.1049452.2022	P132H
1661	R182B48.BHP.1049023.2022	P132H
1662	R182B51.BHP.1049019.2022	P132H
1663	R182B53.BHP.1049438.2022	P132H
1664	R182B55.BHP.1049019.2022	P132H
1665	R182B56.BHP.1051051.2022	P132H
1666	R182B58.BHP.1051051.2022	P132H
1667	R182B59.BHP.1049449.2022	P132H
1668	R182B61.BHP.1049438.2022	P132H
1669	R182B62.BHP.1051078.2022	P132H
1670	R182B69.BHP.1058099.2022	P132H
1671	R184B03.BHP.122059501.2022	P132H
1672	R184B05.BHP.2022004210.2022	P132H
1673	R184B06.BHP.122060251.2022	P132H
1674	R184B07.BHP.122060252.2022	P132H
1675	R184B12.BHP.AAC97271.2022	P132H
1676	R184B21.BHP.1078913.2022	P132H
1677	R184B22.BHP.1078265.2022	P132H
1678	R184B23.BHP.1078270.2022	P132H
1679	R184B25.BHP.1080922.2022	P132H
1680	R184B30.BHP.1080260.2022	P132H
1681	R184B31.BHP.1080102.2022	P132H
1682	R184B32.BHP.1071694.2022	P132H
1683	R184B33.BHP.1071668.2022	P132H
1684	R184B34.BHP.1071711.2022	P132H
1685	R184B36.BHP.1071691.2022	P132H
1686	R184B37.BHP.1071701.2022	P132H
1687	R184B41.BHP.1071671.2022	P132H
1688	R184B43.BHP.1071659.2022	P132H
1689	R184B44.BHP.1071667.2022	P132H
1690	R184B57.BHP.1071778.2022	P132H
1691	R184B62.BHP.122058244.2022	P132H
1692	R184B69.BHP.1071766.2022	P132H
1693	R184B71.BHP.122058504.2022	P132H
1694	R184B74.BHP.AAC98998.2022	P132H
1695	R184B76.BHP.AAC97415.2022	P132H
1696	R184B85.BHP.122060251.2022	P132H
1697	R184B89.BHP.1078265.2022	P132H
1698	R184B90.BHP.1080921.2022	P132H
1699	R184B92.BHP.1080280.2022	P132H
1700	R185B01.BHP.AAC86564.2022	P132H
1701	R185B03.BHP.AAC86668.2022	P132H
1702	R185B04.BHP.AAC86735.2022	P132H
1703	R185B05.BHP.AAC86739.2022	P132H
1704	R185B08.BHP.AAC87216.2022	P132H
1705	R185B10.BHP.AAC87161.2022	P132H
1706	R185B11.BHP.AAC87082.2022	P132H
1707	R185B12.BHP.AAC87079.2022	P132H
1708	R185B13.BHP.AAC87120.2022	P132H
1709	R185B14.BHP.AAC87097.2022	P132H
1710	R185B15.BHP.AAC86936.2022	P132H
1711	R185B17.BHP.AAC86910.2022	P132H
1712	R185B19.BHP.AAC90021.2022	P132H
1713	R185B21.BHP.AAC90063.2022	P132H
1714	R185B22.BHP.AAC90048.2022	P132H
1715	R185B23.BHP.AAC90058.2022	P132H
1716	R185B24.BHP.AAC89871.2022	P132H
1717	R185B25.BHP.AAC89902.2022	P132H
1718	R185B31.BHP.AAC89905.2022	P132H
1719	R185B36.BHP.AAC90319.2022	P132H
1720	R185B39.BHP.AAC90352.2022	P132H
1721	R185B44.BHP.AAC89728.2022	P132H
1722	R185B53.BHP.AAC86597.2022	P132H
1723	R185B54.BHP.AAC85798.2022	P132H
1724	R185B55.BHP.AAC85966.2022	P132H
1725	R185B57.BHP.AAC85802.2022	P132H
1726	R185B58.BHP.AAC85968.2022	P132H
1727	R185B59.BHP.AAC87334.2022	P132H
1728	R185B61.BHP.AAC87399.2022	P132H
1729	R185B62.BHP.AAC87447.2022	P132H
1730	R185B63.BHP.AAC87371.2022	P132H
1731	R185B64.BHP.AAC87377.2022	P132H
1732	R185B65.BHP.AAC87385.2022	P132H
1733	R185B66.BHP.AAC87358.2022	P132H
1734	R185B69.BHP.AAC87823.2022	P132H
1735	R185B70.BHP.1053988.2022	P132H
1736	R185B71.BHP.AAC87449.2022	P132H
1737	R185B72.BHP.1053959.2022	P132H
1738	R185B73.BHP.1053963.2022	P132H
1739	R185B74.BHP.AAC87564.2022	P132H
1740	R185B79.BHP.1053920.2022	P132H
1741	R185B80.BHP.AAC87473.2022	P132H
1742	R185B81.BHP.AAC87278.2022	P132H
1743	R185B83.BHP.AAC87543.2022	P132H
1744	R185B84.BHP.AAC87544.2022	P132H
1745	R185B86.BHP.AAC87552.2022	P132H
1746	R185B87.BHP.AAC87557.2022	P132H
1747	R185B88.BHP.AAC87559.2022	P132H
1748	R185B89.BHP.AAC87561.2022	P132H
1749	R185B90.BHP.AAC87563.2022	P132H
1750	R185B91.BHP.1054392.2022	P132H
1751	R185B93.BHP.AAC88060.2022	P132H
1752	R185B94.BHP.AAC91565.2022	P132H
1753	R186B01.BHP.2022004434.2022	P132H
1754	R186B02.BHP.122064126.2022	P132H
1755	R186B04.BHP.2022004432.2022	P132H
1756	R186B09.BHP.122063867.2022	P132H
1757	R186B11.BHP.122079665.2022	P132H
1758	R186B12.BHP.122079684.2022	P132H
1759	R186B13.BHP.2722006612.2022	P132H
1760	R186B14.BHP.122075278.2022	P132H
1761	R186B15.BHP.122077086.2022	P132H
1762	R186B16.BHP.122075277.2022	P132H
1763	R186B17.BHP.122075275.2022	P132H
1764	R186B19.BHP.122076609.2022	P132H
1765	R186B20.BHP.122079489.2022	P132H
1766	R186B21.BHP.122077611.2022	P132H
1767	R186B22.BHP.2722006658.2022	P132H
1768	R186B23.BHP.122078789.2022	P132H
1769	R186B24.BHP.2722006782.2022	P132H
1770	R186B25.BHP.122077842.2022	P132H
1771	R186B26.BHP.122079508.2022	P132H
1772	R186B30.BHP.122060252.2022	P132H
1773	R186B32.BHP.2022004136.2022	P132H
1774	R186B35.BHP.AAC97271.2022	P132H
1775	R186B45.BHP.1080922.2022	P132H
1776	R186B76.BHP.AAC99190.2022	P132H
1777	R186B78.BHP.1071779.2022	P132H
1778	R186B79.BHP.1071691.2022	P132H
1779	R186B84.BHP.AAC99213.2022	P132H
1780	R186B85.BHP.1071565.2022	P132H
1781	R186B87.BHP.1080260.2022	P132H
1782	R186B91.BHP.1080102.2022	P132H
1783	R186B95.BHP.1071575.2022	P132H
1784	R187B33.BHP.AAC88816.2022	P132H
1785	R187B34.BHP.AAC89275.2022	P132H
1786	R187B68.BHP.1080280.2022	P132H
1787	R187B70.BHP.1078270.2022	P132H
1788	R187B74.BHP.1079856.2022	P132H
1789	R187B79.BHP.1078982.2022	P132H
1790	R187B80.BHP.1079003.2022	P132H
1791	R187B82.BHP.1079032.2022	P132H
1792	R187B83.BHP.1079062.2022	P132H
1793	R187B85.BHP.1078361.2022	P132H
1794	R187B86.BHP.1078971.2022	P132H
1795	R187B87.BHP.1078904.2022	P132H
1796	R187B88.BHP.1078905.2022	P132H
1797	R187B89.BHP.1078955.2022	P132H
1798	R187B90.BHP.1078974.2022	P132H
1799	R187B91.BHP.1078977.2022	P132H
1800	R187B93.BHP.1076333.2022	P132H
1801	R187B94.BHP.1076323.2022	P132H
1802	R188B01.BHP.158302910.2022	P132H
1803	R188B05.BHP.AAD0650.2022	P132H
1804	R188B06.BHP.158302761.2022	P132H
1805	R188B08.BHP.158102428.2022	P132H
1806	R188B16.BHP.122056281.2022	P132H
1807	R188B19.BHP.122057016.2022	P132H
1808	R188B20.BHP.122057416.2022	P132H
1809	R188B21.BHP.122057743.2022	P132H
1810	R188B22.BHP.3422001034.2022	P132H
1811	R188B24.BHP.122055351.2022	P132H
1812	R188B25.BHP.2022004046.2022	P132H
1813	R188B26.BHP.122057717.2022	P132H
1814	R188B30.BHP.122055076.2022	P132H
1815	R188B31.BHP.122056191.2022	P132H
1816	R188B32.BHP.2722005617.2022	P132H
1817	R188B33.BHP.122056779.2022	P132H
1818	R188B34.BHP.122056825.2022	P132H
1819	R188B37.BHP.122055472.2022	P132H
1820	R188B39.BHP.122055475.2022	P132H
1821	R188B40.BHP.422011086.2022	P132H
1822	R188B41.BHP.122056031.2022	P132H
1823	R188B42.BHP.2522002837.2022	P132H
1824	R188B44.BHP.2722005621.2022	P132H
1825	R188B49.BHP.1069645.2022	P132H
1826	R188B51.BHP.1068079.2022	P132H
1827	R188B52.BHP.1068076.2022	P132H
1828	R188B56.BHP.AAC92617.2022	P132H
1829	R188B58.BHP.AAC93834.2022	P132H
1830	R188B59.BHP.AAC93736.2022	P132H
1831	R188B60.BHP.1069690.2022	P132H
1832	R188B61.BHP.1069689.2022	P132H
1833	R188B62.BHP.1069699.2022	P132H
1834	R188B63.BHP.1069707.2022	P132H
1835	R188B64.BHP.AAC90062.2022	P132H
1836	R188B67.BHP.AAC89975.2022	P132H
1837	R188B70.BHP.AAC89963.2022	P132H
1838	R188B71.BHP.AAC90100.2022	P132H
1839	R188B72.BHP.AAC90405.2022	P132H
1840	R188B73.BHP.AAC90444.2022	P132H
1841	R188B76.BHP.AAC90457.2022	P132H
1842	R188B77.BHP.AAC90460.2022	P132H
1843	R188B81.BHP.AAC90445.2022	P132H
1844	R188B82.BHP.AAC90581.2022	P132H
1845	R188B83.BHP.AAC90582.2022	P132H
1846	R188B84.BHP.AAC90585.2022	P132H
1847	R188B86.BHP.AAC90590.2022	P132H
1848	R188B92.BHP.AAC93007.2022	P132H
1849	R189B01.BHP.1064787.2022	P132H
1850	R189B04.BHP.AAC92028.2022	P132H
1851	R189B13.BHP.SPH251073.2022	P132H
1852	R189B14.BHP.SPH38223.2022	P132H
1853	R189B16.BHP.AAC91933.2022	P132H
1854	R189B19.BHP.AAC92104.2022	P132H
1855	R189B29.BHP.AAC92115.2022	P132H
1856	R189B41.BHP.AAC91469.2022	P132H
1857	R189B46.BHP.AAC91479.2022	P132H
1858	R189B47.BHP.AAC91486.2022	P132H
1859	R189B48.BHP.AAC91487.2022	P132H
1860	R189B49.BHP.AAC91491.2022	P132H
1861	R189B50.BHP.AAC91418.2022	P132H
1862	R189B51.BHP.1062838.2022	P132H
1863	R189B53.BHP.AAC91325.2022	P132H
1864	R189B54.BHP.AAC91327.2022	P132H
1865	R189B61.BHP.1062713.2022	P132H
1866	R189B66.BHP.AAC91412.2022	P132H
1867	R189B67.BHP.AAC91419.2022	P132H
1868	R189B68.BHP.AAC91449.2022	P132H
1869	R189B69.BHP.1064787.2022	P132H
1870	R189B76.BHP.1062932.2022	P132H
1871	R189B77.BHP.1062926.2022	P132H
1872	R189B78.BHP.AAC92632.2022	P132H
1873	R189B79.BHP.AAC92634.2022	P132H
1874	R189B80.BHP.AAC92636.2022	P132H
1875	R189B82.BHP.1066686.2022	P132H
1876	R189B84.BHP.AAC92468.2022	P132H
1877	R189B85.BHP.AAC92509.2022	P132H
1878	R189B86.BHP.AAC92293.2022	P132H
1879	R189B88.BHP.AAC92944.2022	P132H
1880	R189B90.BHP.AAC92973.2022	P132H
1881	R189B91.BHP.AAC92969.2022	P132H
1882	R189B92.BHP.AAC92293.2022	P132H
1883	R189B93.BHP.AAC92969.2022	P132H
1884	R189B94.BHP.AAC92985.2022	P132H
1885	R18B12.BHP.AAB64667.2021	K90R
1886	R18B13.BHP.AAB65617.2021	I213V
1887	R18B17.BHP.AAB60604.2021	K90R
1888	R18B2.BHP.AAB57354.2021	I213V
1889	R18B20.BHP.AAB60601.2021	K90R
1890	R18B21.BHP.AAB60600.2021	K90R
1891	R18B22.BHP.AAB60599.2021	K90R
1892	R18B23.BHP.AAB60598.2021	K90R
1893	R18B26.BHP.AAB60595.2021	K90R
1894	R18B27.BHP.AAB60594.2021	K90R
1895	R18B29.BHP.AAB60592.2021	I213V
1896	R18B32.BHP.AAB60589.2021	K90R
1897	R18B33.BHP.AAB60588.2021	K90R
1898	R18B35.BHP.AAB65812.2021	I213V
1899	R18B37.BHP.AAB65810.2021	I213V
1900	R18B38.BHP.AAB65809.2021	I213V
1901	R18B40.BHP.AAB65807.2021	I213V
1902	R18B42.BHP.AAB65799.2021	I213V
1903	R18B43.BHP.AAB65798.2021	I213V
1904	R18B45.BHP.AAB65796.2021	K90R
1905	R18B46.BHP.AAB65795.2021	K90R
1906	R18B47.BHP.AAB65788.2021	I213V
1907	R18B50.BHP.AAB65784.2021	I213V
1908	R18B51.BHP.AAB65783.2021	I213V
1909	R18B52.BHP.AAB65806.2021	I213V
1910	R18B54.BHP.AAB65804.2021	K90R
1911	R18B56.BHP.AAB65802.2021	K90R
1912	R18B57.BHP.AAB65801.2021	I213V
1913	R190B06.BHP.AAC93074.2022	P132H
1914	R190B09.BHP.AAC93318.2022	P132H
1915	R190B15.BHP.2422005435.2022	P132H
1916	R190B16.BHP.2422005427.2022	P132H
1917	R190B19.BHP.122080334.2022	P132H
1918	R190B25.BHP.AAC92533.2022	P132H
1919	R190B26.BHP.AAC91772.2022	P132H
1920	R190B29.BHP.AAC91718.2022	P132H
1921	R190B30.BHP.AAC91662.2022	P132H
1922	R190B31.BHP.1063871.2022	P132H
1923	R190B33.BHP.1063842.2022	P132H
1924	R190B36.BHP.1063604.2022	P132H
1925	R190B41.BHP.1063658.2022	P132H
1926	R190B42.BHP.1063653.2022	P132H
1927	R190B45.BHP.1063621.2022	P132H
1928	R190B49.BHP.AAC91744.2022	P132H
1929	R190B50.BHP.AAC91746.2022	P132H
1930	R190B51.BHP.AAC91752.2022	P132H
1931	R190B58.BHP.AAC91863.2022	P132H
1932	R190B59.BHP.AAC91870.2022	P132H
1933	R190B60.BHP.AAC91862.2022	P132H
1934	R190B61.BHP.AAC91811.2022	P132H
1935	R190B62.BHP.AAC91812.2022	P132H
1936	R190B63.BHP.AAC91815.2022	P132H
1937	R190B65.BHP.AAC91817.2022	P132H
1938	R190B66.BHP.AAC91818.2022	P132H
1939	R190B68.BHP.AAC91842.2022	P132H
1940	R190B69.BHP.AAC91827.2022	P132H
1941	R190B73.BHP.AAC91834.2022	P132H
1942	R190B74.BHP.AAC92016.2022	P132H
1943	R190B80.BHP.AAC91976.2022	P132H
1944	R190B81.BHP.AAC91972.2022	P132H
1945	R190B82.BHP.AAC91971.2022	P132H
1946	R190B83.BHP.AAC91967.2022	P132H
1947	R190B84.BHP.AAC91966.2022	P132H
1948	R190B85.BHP.AAC92014.2022	P132H
1949	R190B86.BHP.AAC92011.2022	P132H
1950	R190B87.BHP.AAC92008.2022	P132H
1951	R190B89.BHP.AAC92004.2022	P132H
1952	R190B90.BHP.AAC92000.2022	P132H
1953	R190B91.BHP.AAC91998.2022	P132H
1954	R190B92.BHP.AAC91994.2022	P132H
1955	R190B94.BHP.AAC91988.2022	P132H
1956	R190B95.BHP.AAC91721.2022	P132H
1957	R191B01.BHP.AAC91723.2022	P132H
1958	R191B02.BHP.AAC91725.2022	P132H
1959	R191B03.BHP.AAC91726.2022	P132H
1960	R191B04.BHP.AAC91728.2022	P132H
1961	R191B06.BHP.AAC91731.2022	P132H
1962	R191B07.BHP.AAC91732.2022	P132H
1963	R191B08.BHP.AAC91740.2022	P132H
1964	R191B09.BHP.AAC91741.2022	P132H
1965	R191B10.BHP.AAC91664.2022	P132H
1966	R191B11.BHP.AAC92219.2022	P132H
1967	R191B15.BHP.AAC92196.2022	P132H
1968	R191B17.BHP.AAC92221.2022	P132H
1969	R191B18.BHP.AAC92225.2022	P132H
1970	R191B24.BHP.AAC92342.2022	P132H
1971	R191B25.BHP.AAC92345.2022	P132H
1972	R191B26.BHP.AAC92348.2022	P132H
1973	R191B27.BHP.AAC92356.2022	P132H
1974	R191B28.BHP.AAC92361.2022	P132H
1975	R191B34.BHP.1064866.2022	P132H
1976	R191B36.BHP.AAC93798.2022	P132H
1977	R191B39.BHP.1064688.2022	P132H
1978	R191B42.BHP.1064687.2022	P132H
1979	R191B43.BHP.1064915.2022	P132H
1980	R191B45.BHP.1064684.2022	P132H
1981	R191B46.BHP.1064866.2022	P132H
1982	R191B47.BHP.1064696.2022	P132H
1983	R191B48.BHP.1064698.2022	P132H
1984	R191B49.BHP.1064682.2022	P132H
1985	R191B50.BHP.AAC92142.2022	P132H
1986	R191B51.BHP.AAC92108.2022	P132H
1987	R191B57.BHP.AAC93718.2022	P132H
1988	R191B61.BHP.1064680.2022	P132H
1989	R191B62.BHP.1064905.2022	P132H
1990	R191B63.BHP.1064900.2022	P132H
1991	R191B65.BHP.1064677.2022	P132H
1992	R191B66.BHP.AAC92129.2022	P132H
1993	R191B68.BHP.AAC91492.2022	P132H
1994	R191B70.BHP.AAC91480.2022	P132H
1995	R191B71.BHP.AAC91476.2022	P132H
1996	R191B74.BHP.AAC92220.2022	P132H
1997	R191B75.BHP.AAC93315.2022	P132H
1998	R191B76.BHP.AAC93316.2022	P132H
1999	R191B78.BHP.AAC92525.2022	P132H
[truncated: 2,086 more rows]
