# Supplementary material for: Low Prevalence of Nirmatrelvir-Ritonavir Resistance-Associated Mutations in SARS-CoV-2 Lineages From Botswana
Source: Open Forum Infect Dis. 2024 Jul 2;11(7):ofae344. doi: 10.1093/ofid/ofae344 (PMC11250512; doi:10.1093/ofid/ofae344)
Supplement: ofae344_Supplementary_Data [file ofae344_supplementary_data.zip › Supplementary Table S003.xlsx]

## Sheet: Sheet1
nsp5 mutation	frequency
A191S	1
A234V	1
A255V	1
A70V	1
A94E	1
C16S	1
D176S	1
D263N	1
D263Y	1
D48G	1
E178W	1
F159S	1
F181T	1
G143D	1
G170A	1
G170C	1
G174S	1
G251E	1
H172Q	1
H246R	1
H246Y	1
H41Q	1
L177S	1
L227F	1
L32F	1
L50F	1
L67F	1
L89F	1
M162I	1
M49I	1
N180H	1
N221S	1
N95A	1
P96S	1
Q83K	1
S121L	1
S1N	1
S1R	1
S284C	1
V157L	1
V157W	1
V171*	1
V212A	1
V91D	1
V91I	1
Y182N	1
A116V	2
G15D	2
G278R	2
G283D	2
M17I	2
M276I	2
P108S	2
T196M	2
R217K	3
T280A	3
G15S	4
R279C	4
F223L	5
S284G	5
T21I	7
P241L	10
P184S	14
P132Y	15
A191V	24
K90R	293
I213V	335
P132H	3385
Grand Total	4169
